# Supplementary material for: COVID-19 and uncertainty spillovers in Indian stock market
Source: MethodsX. 2020 Dec 23;8:101199. doi: 10.1016/j.mex.2020.101199 (PMC8374230; doi:10.1016/j.mex.2020.101199)
Supplement: Supplementary file 1 [file mmc1.xlsx]

## Sheet: VOLATILITY SERIES
Date	AUTO	BANKEX	ENERGY	FMCG	HEALTHCARE	MANUFACTURING	IT	OIL_GAS	REALTY	TELECOM
2015-01-08	0.020049	0.024355	0.024672	0.015257	0.016069	0.006997	0.018779	0.024946	0.025359	0.013875
2015-01-09	0.019811	0.022938	0.025272	0.015134	0.018349	0.006658	0.02262	0.025717	0.02523	0.014862
2015-01-12	0.018579	0.023417	0.025885	0.016568	0.018376	0.006703	0.022531	0.025961	0.025103	0.013327
2015-01-13	0.007367	0.015106	0.017645	0.01026	0.009263	0.006056	0.019492	0.017183	0.020764	0.011498
2015-01-14	0.006558	0.014663	0.015006	0.012107	0.012329	0.002123	0.017106	0.014862	0.021043	0.011357
2015-01-15	0.010974	0.021236	0.020346	0.00999	0.011389	0.000931	0.017498	0.01963	0.03351	0.009557
2015-01-16	0.010853	0.020802	0.018189	0.010024	0.009396	0.011459	0.008212	0.016858	0.033026	0.006961
2015-01-19	0.010505	0.020827	0.014591	0.011861	0.010931	0.011444	0.00509	0.015247	0.032949	0.01141
2015-01-20	0.00864	0.01975	0.012252	0.014018	0.010665	0.011547	0.002733	0.012331	0.031787	0.01089
2015-01-21	0.009663	0.017023	0.008216	0.018381	0.00304	0.012279	0.001814	0.009554	0.031033	0.016307
2015-01-22	-0.001803	0.006025	0.00677	0.017659	0.00535	0.012295	0.001372	0.008173	-0.003059	0.017784
2015-01-23	0.001869	0.00247	0.006731	0.016371	0.005111	0.003403	-0.003028	0.007897	0.003198	0.012824
2015-01-27	0.002986	0.009829	0.007129	0.016843	0.004958	0.000575	0.012066	0.006901	0.00214	0.013577
2015-01-28	0.010792	0.011821	0.006499	0.013839	0.00571	0.000687	0.0131	0.008302	0.004528	0.026141
2015-01-29	0.010717	0.012642	0.009516	0.002162	0.005975	-0.000337	0.011896	0.011442	0.008954	0.023755
2015-01-30	0.014728	0.02403	0.011805	0.007503	0.004989	0.017466	0.011688	0.010774	0.005198	0.024601
2015-02-02	0.011725	0.023752	0.013921	0.015347	0.005597	0.018935	0.012965	0.012957	0.011234	0.017157
2015-02-03	0.006413	0.021447	0.017437	0.014995	0.008418	0.018507	0.002009	0.01599	0.021251	0.019625
2015-02-04	0.007939	0.020628	0.015838	0.015099	0.010532	0.018321	0.000992	0.01483	0.020894	0.01409
2015-02-05	0.006118	0.019388	0.016046	0.013507	0.008555	0.01918	0.010481	0.015393	0.022529	0.015501
2015-02-06	0.014697	0.014	0.016701	0.014627	0.012004	0.015346	0.00996	0.016804	0.017204	0.014681
2015-02-09	0.011966	0.009026	0.016846	0.011679	0.011958	0.009261	0.010935	0.017669	0.018828	0.019405
2015-02-10	0.020832	0.019478	0.00341	0.009744	0.011946	0.013602	0.013303	0.00265	0.020525	0.012519
2015-02-11	0.022451	0.021055	0.007717	0.010125	0.013049	0.015487	0.01242	0.008889	0.019664	0.013227
2015-02-12	0.02436	0.021662	0.00998	0.010001	0.015331	0.005448	0.007443	0.011813	0.018983	0.013177
2015-02-13	0.019579	0.020098	0.007073	0.013465	0.011176	0.00414	0.006817	0.009995	0.019139	0.012349
2015-02-16	0.001631	0.013069	0.008128	0.01051	0.013285	0.004558	0.006648	0.009843	0.007258	0.007589
2015-02-18	-0.003122	0.010286	0.004477	0.009443	0.012518	0.003383	-0.001623	0.007549	0.008678	0.012587
2015-02-19	0.003528	0.012163	0.002145	0.014482	0.012769	0.000107	-0.00168	0.004744	0.009512	0.012553
2015-02-20	0.001751	0.010997	0.00918	0.013201	0.010599	0.004298	0.010715	0.007211	0.008053	0.016407
2015-02-23	0.004261	0.001789	0.009163	0.015896	0.005568	0.008731	0.010806	0.009782	0.010701	0.016126
2015-02-24	0.00381	1.6e-05	0.009281	0.014324	0.002956	0.010837	0.010909	0.009858	0.009685	0.002746
2015-02-25	-0.005966	-0.008634	0.011981	0.013884	0.00382	0.009052	0.008694	0.012748	0.008771	0.009576
2015-02-26	0.003948	-0.006435	0.009466	0.013339	0.005682	0.01736	0.010051	0.012346	0.007123	0.009866
2015-02-27	0.016513	0.020336	0.016791	0.012719	0.011797	0.017386	0.009592	0.016522	0.023071	0.00825
2015-02-28	0.016797	0.023925	0.012284	0.020774	0.015601	0.016808	0.010507	0.010834	0.022305	0.00812
2015-03-02	0.016779	0.023516	0.004682	0.019722	0.016862	0.011709	0.010455	0.001229	0.022798	0.012057
2015-03-03	0.017858	0.022969	0.006693	0.019632	0.014877	0.013077	0.012979	0.009523	0.024182	0.009615
2015-03-04	0.016131	0.024618	0.015803	0.020537	0.000855	0.007128	0.01078	0.017257	0.024229	0.010413
2015-03-05	0.009771	0.023384	0.012923	0.021233	0.003672	0.023419	0.011714	0.016786	-0.001231	0.007858
2015-03-09	0.005127	0.023351	0.015924	0.01572	0.009318	0.023924	0.01578	0.019653	0.011807	0.009101
2015-03-10	0.008072	0.018907	0.015309	0.009132	0.012471	0.023714	0.015812	0.019816	0.012436	0.026208
2015-03-11	0.007003	0.019189	0.003307	0.009309	0.01504	0.024148	0.00906	0.00257	0.015434	0.029855
2015-03-12	0.009879	0.019727	0.007407	0.010865	0.01498	0.024387	0.011753	0.010804	0.020289	0.030031
2015-03-13	0.01427	0.019255	0.008391	0.014514	0.011243	0.013585	0.012157	0.011116	0.01993	0.027133
2015-03-16	0.012946	0.011787	0.003934	0.014842	0.011255	0.018571	0.009207	0.00827	0.015986	0.031369
2015-03-17	0.014744	0.01491	0.011933	0.017829	0.014906	0.018351	0.009499	0.014657	0.006154	0.029684
2015-03-18	0.015508	0.015231	0.011197	0.018066	0.013551	0.015609	0.011078	0.014019	0.006508	0.024939
2015-03-19	0.012613	0.018525	0.011997	0.015837	0.012854	0.017334	0.009934	0.013819	0.010004	0.01741
2015-03-20	0.011365	0.015017	0.009062	0.016159	0.013797	0.016784	0.009631	0.011887	0.022735	0.01316
2015-03-23	0.011485	0.015123	0.009265	0.016077	0.013915	0.018382	0.007718	0.011457	0.021175	-0.005018
2015-03-24	0.00415	0.008329	0.004197	0.00862	0.013995	0.02043	0.007875	0.006708	0.019417	0.00657
2015-03-25	0.00817	0.001184	-0.000408	0.009699	0.014076	0.019867	0.007134	0.002755	0.018793	0.003874
2015-03-26	0.010185	0.00997	0.0045	0.010521	0.016707	0.016097	0.016731	0.004951	0.018742	0.002824
2015-03-27	0.010823	0.017042	0.008039	0.005235	0.015748	0.009736	0.015575	0.008826	-0.00052	0.025172
2015-03-30	0.015741	0.021744	0.016116	0.016819	0.016245	0.012371	0.017536	0.013122	0.016003	0.030151
2015-03-31	0.013864	0.021937	0.018209	0.01675	0.014687	0.005287	0.017422	0.015166	0.015853	0.029913
2015-04-01	0.014585	0.024173	0.018489	0.018158	0.017781	0.005495	0.017613	0.015541	0.018468	0.03066
2015-04-06	-0.001494	0.016946	0.014263	0.017772	0.02046	0.006345	0.008475	0.01425	0.027742	0.030727
2015-04-07	0.002515	0.019433	-0.002744	0.012576	0.019339	0.011327	0.008016	-0.000366	0.02932	0.017886
2015-04-08	-0.00292	0.017004	0.011068	0.011368	0.02005	0.012143	0.01348	0.003011	0.029278	0.004616
2015-04-09	0.000586	0.020457	0.011917	0.010114	0.022426	0.011009	0.01314	0.005213	0.029888	0.016689
2015-04-10	-0.003332	0.017391	0.011885	0.01083	0.021932	0.010086	0.007531	0.005272	0.029934	0.017106
2015-04-13	-0.000969	0.017313	0.008977	0.003926	0.014965	0.010794	0.007311	0.00296	0.012363	0.020418
2015-04-15	0.00929	0.016454	0.011437	0.005127	0.016052	0.01287	0.014933	0.00249	0.010901	0.024195
2015-04-16	0.006631	0.016851	0.002855	0.006087	0.015932	0.012997	0.009711	-0.005641	0.012672	0.024063
2015-04-17	0.007021	0.003706	0.001234	0.006395	0.018169	0.014418	0.012027	-0.00084	0.012636	0.02588
2015-04-20	0.00484	0.006214	0.021672	0.017184	0.017712	0.008451	0.011259	0.013804	0.010661	0.024712
2015-04-21	0.003575	0.005575	0.0189	0.014124	0.012625	0.00315	0.009684	0.0135	0.009856	0.012417
2015-04-22	0.007856	0.012368	0.018838	0.015644	0.019117	0.010708	0.01039	0.012689	0.013611	0.014501
2015-04-23	0.006395	0.012864	0.016098	0.01618	0.019243	0.011066	0.011402	0.00464	0.011136	0.011125
2015-04-24	0.006486	0.011152	0.015821	0.016285	0.017104	0.009205	0.014829	0.003873	0.020235	0.006034
2015-04-27	0.001193	0.011083	0.000645	0.011439	0.019439	0.004316	0.013784	0.009676	0.022652	0.001729
2015-04-28	0.015099	0.020752	0.000572	0.010498	0.018591	-0.000174	0.012792	0.014219	0.026255	0.010745
2015-04-29	0.015624	0.020264	0.000535	0.010249	0.017228	0.003326	0.015143	0.014173	0.027313	0.022515
2015-04-30	0.016217	0.02036	0.004315	0.008015	0.017852	0.004575	0.014978	0.015789	0.029154	0.022858
2015-05-04	0.017344	0.017708	0.023614	0.018514	0.020591	0.0023	0.011441	0.024696	0.026935	0.025381
2015-05-05	0.017251	0.012454	0.021866	0.017976	0.009816	0.005856	0.011104	0.019113	0.001819	0.025472
2015-05-06	0.019023	0.023158	0.025362	0.019332	0.019861	0.007574	0.017161	0.025838	0.026783	0.022182
2015-05-07	0.019219	0.02365	0.025594	0.018757	0.020249	0.004104	0.019593	0.026701	0.027983	0.016043
2015-05-08	0.024183	0.026728	0.026402	0.019015	0.021068	0.001089	0.019079	0.026924	0.031545	0.015862
2015-05-11	0.025231	0.028567	0.022327	0.017285	0.020547	-0.005317	0.018194	0.024095	0.030168	0.008609
2015-05-12	0.025555	0.029633	0.0239	0.017715	0.020417	-0.007949	0.020499	0.024504	0.031725	0.013743
2015-05-13	0.023723	0.029467	0.022447	0.013423	0.015731	-0.004663	0.016472	0.023393	0.028602	0.012091
2015-05-14	0.021268	0.026779	0.021322	0.013395	0.012866	0.002409	0.015053	0.0214	0.027377	0.015304
2015-05-15	0.019648	0.026138	0.019858	0.010544	0.010632	0.002621	0.015219	0.020686	0.021556	0.015961
2015-05-18	0.01646	0.024772	0.020809	0.012132	0.009882	0.002494	0.013965	0.022388	0.019558	0.018179
2015-05-19	0.010656	0.014017	0.006283	0.0066	0.005767	0.003648	0.005898	0.012198	0.007676	0.007314
2015-05-20	0.008704	0.000129	0.004291	0.005936	0.005933	0.005027	0.010286	0.011961	0.007495	-0.001296
2015-05-21	0.008479	0.00278	0.00495	0.009654	0.004053	0.00219	0.003753	0.012733	0.006932	0.015255
2015-05-22	0.007806	0.006151	0.004006	0.009198	0.004261	0.002558	0.003429	0.012569	-0.0032	0.015091
2015-05-25	0.005348	0.002268	-0.008667	0.009165	0.003728	0.007972	0.01065	-0.001929	-0.000603	0.013759
2015-05-26	0.002324	0.002384	0.000788	0.008987	0.005172	0.011269	0.011779	0.003429	0.002972	0.013077
2015-05-27	0.013787	0.006338	0.006343	0.011203	0.005365	0.012219	0.012473	0.007782	0.003416	0.012451
2015-05-28	0.011695	0.007321	0.00737	0.011156	0.008793	0.014081	0.013742	0.006761	-0.005156	0.007612
2015-05-29	0.018152	0.012095	0.008582	0.013353	0.012939	0.015267	0.013262	0.010115	-0.004728	0.026075
2015-06-01	0.018172	0.011238	0.010422	0.007618	0.017487	0.011902	0.012818	0.010221	0.007778	0.028285
2015-06-02	0.02052	0.023855	0.011261	0.018977	0.017923	0.013386	0.014993	0.009904	0.023329	0.029147
2015-06-03	0.019353	0.022662	0.012364	0.021163	0.017758	0.007026	0.010156	0.017688	0.029753	0.029628
2015-06-04	0.019197	0.023031	0.013323	0.021028	0.017805	0.0072	0.0091	0.018136	0.030312	0.029573
2015-06-05	0.007823	0.018193	0.012843	0.020899	0.014995	0.006777	0.006832	0.015739	0.02998	0.008651
2015-06-08	0.005168	0.017807	0.014492	0.019958	0.010987	0.004403	0.006477	0.01559	0.026722	0.005124
2015-06-09	-0.003054	0.005662	0.014067	0.01925	0.010521	-0.000607	0.001926	0.015906	0.025729	0.004708
2015-06-10	0.014332	0.009988	0.017399	0.011475	0.01289	0.00101	0.014391	0.013348	0.012581	0.003129
2015-06-11	0.018374	0.018091	0.021037	0.012422	0.01368	0.001919	0.016679	0.016314	0.010109	0.006318
2015-06-12	0.018537	0.019888	0.020735	0.00882	0.012224	0.000958	0.018091	0.01528	0.010681	0.005521
2015-06-15	0.019741	0.019681	0.018817	0.00391	0.013602	0.006072	0.018689	0.012718	0.012344	0.006395
2015-06-16	0.019764	0.020193	0.018611	0.003894	0.011131	0.006909	0.018645	0.012808	0.010316	0.006007
2015-06-17	0.018034	0.018379	0.017231	0.010339	0.012951	0.00685	0.01161	0.009615	0.00927	0.009654
2015-06-18	-0.000364	0.004884	0.014624	0.006211	0.007862	0.004761	0.010038	0.012868	-0.013786	0.001496
2015-06-19	-0.007728	0.003213	0.013726	0.00546	0.005739	0.003364	-0.012479	0.012183	-0.004157	0.002128
2015-06-22	-0.008917	0.012351	0.015976	0.007319	0.005823	0.011813	0.006802	0.012793	0.025027	0.00652
2015-06-23	-0.001856	0.013207	0.013823	0.005421	0.006495	0.011798	0.012328	0.01004	0.024902	0.004768
2015-06-24	0.008991	0.013464	0.018879	0.002799	0.00274	0.013321	0.012925	0.016211	0.025974	0.012672
2015-06-25	0.007739	0.013499	0.006184	0.007698	-0.001907	0.015052	0.014652	0.008206	0.025675	0.012005
2015-06-26	0.007537	0.01668	0.004817	0.008229	-0.001452	0.007113	0.016627	0.009964	0.024299	0.013344
2015-06-29	0.011109	0.004369	0.007879	0.000272	0.007921	0.009554	0.014262	0.010476	0.016403	0.01356
2015-06-30	0.011876	0.004298	0.007444	0.011885	0.013969	0.011429	0.013923	0.007715	0.016486	0.017207
2015-07-01	0.012719	0.012693	0.007626	0.012602	0.013902	0.0114	0.01771	0.008574	0.01764	0.015681
2015-07-02	0.012161	0.01177	0.007148	0.011451	0.014335	0.010044	0.01698	0.007913	0.016987	0.022314
2015-07-03	0.012673	0.009278	0.007389	0.010407	0.01439	0.011473	0.014682	0.004765	0.015869	0.016905
2015-07-06	0.004672	0.002413	0.003203	0.010283	0.012015	0.006821	0.009855	0.001989	0.005332	0.017955
2015-07-07	0.006809	0.005597	0.003836	-2e-06	0.008108	0.002869	0.007846	0.004723	0.006032	0.018687
2015-07-08	0.013464	0.011924	0.008858	0.00648	0.010864	0.00313	0.006223	0.012361	0.011273	0.018616
2015-07-09	0.011515	0.011975	0.010209	0.007492	0.009926	0.002991	0.011272	0.015296	0.011292	-0.002129
2015-07-10	0.011921	0.013637	0.013211	0.006945	0.010566	0.000346	0.00914	0.01654	0.011769	0.009924
2015-07-13	0.01685	0.014575	0.011213	0.009889	0.008736	0.00049	0.017034	0.017405	0.011656	0.013411
2015-07-14	0.017178	0.014964	0.0123	0.010192	0.008759	0.011254	0.018916	0.01854	0.007904	0.013311
2015-07-15	0.014317	0.004998	0.008669	0.008486	0.002133	0.011502	0.017769	0.015923	0.002192	0.013494
2015-07-16	0.013052	0.011255	-0.013696	0.007732	-0.003888	0.011857	0.008925	-0.001767	0.002244	0.014139
2015-07-17	0.012206	0.012727	-0.002265	-0.000759	-0.002784	0.017439	0.002635	0.000729	0.00018	-0.005556
2015-07-20	0.009415	0.01271	-0.001876	0.000615	-0.001051	0.017256	0.000138	-0.00419	0.008176	-0.005751
2015-07-21	0.005447	0.016889	0.011677	0.012667	0.023737	0.016929	0.02044	0.012659	0.01326	-0.008959
2015-07-22	0.002858	0.019366	0.021402	0.013011	0.023622	0.016163	0.021093	0.019245	0.014659	0.002785
2015-07-23	0.003012	0.014593	0.021011	0.011739	0.023511	0.017793	0.021799	0.018918	0.015418	0.00902
2015-07-24	0.009925	0.0155	0.02218	0.010624	0.023404	0.001418	0.022359	0.020031	0.015769	0.007453
2015-07-27	0.015311	0.01895	0.023475	0.010796	0.023011	0.006254	0.022993	0.022064	0.01647	0.014452
2015-07-28	0.015426	0.019167	0.022568	0.001997	0.009118	0.010114	-0.002574	0.020377	0.018554	0.005955
2015-07-29	0.016304	0.014365	0.005467	0.000856	0.006043	0.014473	0.01187	0.009722	0.020181	0.014337
2015-07-30	0.016029	0.016417	0.008374	0.017234	0.00965	0.014328	0.012105	0.008873	0.026874	0.016805
2015-07-31	0.018455	0.0195	0.010584	0.018349	0.014789	0.015091	0.01477	0.008857	0.028527	0.018423
2015-08-03	0.011846	0.001758	-0.00071	0.017389	0.012236	0.021178	0.012526	-0.006462	0.026086	0.006864
2015-08-04	0.004038	0.001571	-7.9e-05	0.017887	0.008142	0.020294	0.013439	-0.004958	0.018725	0.007268
2015-08-05	0.003037	0.006564	-0.003133	0.015151	0.009229	0.019628	0.01474	-0.002699	0.020672	0.006369
2015-08-06	-4.4e-05	0.006604	-0.002095	0.015047	0.009095	0.018051	0.012592	-0.006617	0.019	0.007407
2015-08-07	-0.002131	0.005791	0.001367	0.011191	0.008635	0.015208	0.01113	0.013002	0.017338	0.007836
2015-08-10	0.005268	0.001017	0.006941	0.011618	0.009562	0.011977	0.010922	0.014111	0.017087	0.000409
2015-08-11	0.010959	0.007726	0.009749	0.011775	0.009893	0.017028	0.01087	0.015475	0.021614	0.002667
2015-08-12	0.015541	0.018609	0.019678	0.006161	0.005262	0.01814	0.014799	0.023471	0.026966	0.000178
2015-08-13	0.015164	0.01908	0.020539	0.007423	0.002718	0.017907	0.015311	0.023631	0.025864	0.010635
2015-08-14	0.02179	0.026091	0.022976	0.008943	0.009573	0.016185	0.014638	0.02053	0.037064	0.018828
2015-08-17	0.021881	0.026185	0.022816	0.008965	0.010279	0.017519	0.014248	0.020582	0.036889	0.019496
2015-08-18	0.021129	0.025172	0.022753	0.009276	0.0119	0.01563	0.014755	0.021145	0.036721	0.019368
2015-08-19	0.013571	0.018111	0.013436	-0.003466	0.015569	0.015386	0.007588	0.003805	0.032874	0.018793
2015-08-20	0.018788	0.02345	0.019995	0.006696	0.015682	0.020666	0.017969	0.01165	0.034854	0.008588
2015-08-21	0.015658	0.014208	0.009732	0.00678	0.014731	0.015988	0.017828	0.006205	0.0184	0.003314
2015-08-24	0.02803	0.029549	0.030406	0.021376	0.024713	0.022427	0.024698	0.029558	0.036252	0.026872
2015-08-25	0.028627	0.030446	0.031045	0.02185	0.025071	0.02281	0.0234	0.030698	0.042673	0.031682
2015-08-26	0.028522	0.030254	0.03091	0.021684	0.023983	0.022974	0.022111	0.030513	0.043548	0.031294
2015-08-27	0.028845	0.03096	0.031634	0.022117	0.025485	0.021287	0.023508	0.030893		0.032653
2015-08-28	0.029319	0.031181	0.031795	0.022309	0.02527	0.021071	0.024155	0.031099	0.046692	0.032852
2015-08-31	0.015001	0.02205	0.02159	0.013451	0.017356	0.018022	0.012845	0.023052	0.031912	0.022697
2015-09-01	0.018133	0.024209	0.021482	0.017337	0.019679	0.015071	0.014579	0.023015	0.027122	0.025142
2015-09-02	0.0186	0.024319	0.02181	0.016523	0.019275	0.015188	0.013344	0.023315	0.02741	0.022674
2015-09-03	0.020001	0.024467	0.015157	0.011546	0.014211	0.012901	0.012276	0.018076	0.028564	0.021069
2015-09-04	0.019045	0.025338	0.013775	0.011463	0.017292	0.013669	0.016944	0.016435	0.030662	0.01361
2015-09-07	0.018852	0.025049	0.013115	0.01255	0.013197	0.009289	0.017016	0.014188	0.030978	0.014123
2015-09-08	0.020939	0.029228	0.013131	0.010555	0.016444	0.020715	0.017272	0.015508	0.030264	0.003807
2015-09-09	0.024271	0.028637	0.017992	0.011691	0.017598	0.019746	0.017749	0.016947	0.031312	0.019205
2015-09-10	0.023804	0.027911	0.017953	0.01067	0.017465	0.019144	0.01729	0.015656	0.027607	0.021251
2015-09-11	0.019154	0.025009	0.01504	0.010727	0.015284	0.019589	0.01122	0.011783	0.02259	0.02175
2015-09-14	0.015591	0.020004	0.011518	0.005707	0.003482	0.017627	0.007661	0.008044	0.01627	0.022999
2015-09-15	0.019834	0.016212	0.011149	-0.002262	0.004175	0.006688	0.008087	0.008157	0.01717	0.024656
2015-09-16	0.01156	0.015177	-0.001217	-0.002376	0.004707	0.011591	0.003647	0.00541	0.009599	0.020341
2015-09-18	0.010898	0.0193	0.011245	0.004141	0.005247	0.004928	-0.006345	0.007465	0.018434	0.018528
2015-09-21	0.010989	0.018009	0.013694	0.007663	0.005753	0.004694	-0.004034	0.00733	0.018708	0.016939
2015-09-22	0.014176	0.025551	0.022417	0.008195	0.006547	0.010951	-0.001511	0.008027	0.023351	0.012774
2015-09-23	0.011079	0.025254	0.02304	0.006174	0.006218	0.009512	-0.001978	0.011487	0.023416	0.014616
2015-09-24	0.010414	0.025213	0.023937	0.009766	0.006443	0.00824	0.009816	0.012064	0.0232	0.009886
2015-09-28	0.012357	0.022249	0.017741	0.009376	0.003185	0.007273	0.014492	0.008951	0.018078	0.007008
2015-09-29	0.014443	0.022336	0.019154	0.007755	0.007709	0.012158	0.014463	0.009538	0.020838	-0.000925
2015-09-30	0.014808	0.011014	0.019768	0.01191	0.011367	0.004015	0.016006	0.01472	0.001763	0.026799
2015-10-01	0.015245	0.002669	0.019261	0.01222	0.012565	0.005109	0.016926	0.013379	0.018845	0.028108
2015-10-05	0.018517	0.018715	0.01681	0.012157	0.012554	0.014046	0.014859	0.015328	0.018914	0.02833
2015-10-06	0.0115	0.018029	0.011901	0.013119	0.012294	0.013805	0.01455	0.016007	0.018879	0.025351
2015-10-07	0.011861	0.017928	0.005125	0.01316	0.006151	0.016501	0.018384	0.006673	0.018673	0.016855
2015-10-08	0.014238	0.018757	0.018796	0.015606	0.011031	0.016432	0.013521	0.014546	0.017438	0.020456
2015-10-09	0.012191	0.01807	0.020418	0.01555	0.007804	0.016409	0.017179	0.014878	0.008274	0.017715
2015-10-12	0.006684	-0.001182	0.018308	0.016613	0.009981	0.011694	0.017346	0.013318	0.009424	0.011374
2015-10-13	0.00695	-0.001318	0.01371	0.006504	0.006404	0.017878	0.017235	0.00851	0.010762	0.002707
2015-10-14	0.000795	-0.00141	0.002745	0.0055	0.00719	0.013061	0.016819	-0.00161	0.003793	0.004107
2015-10-15	0.013957	-0.002198	0.001812	0.003275	0.004362	0.01319	0.016908	0.00704	0.00367	-0.000645
2015-10-16	0.01416	0.004128	-0.001122	0.002556	0.003856	0.013552	0.009881	0.008904	0.010821	-0.000854
2015-10-19	0.01505	0.006523	0.011502	-0.00061	0.003225	0.015149	0.011168	0.009293	0.017623	0.012655
2015-10-20	0.014792	0.006004	0.01541	0.001376	0.004849	0.006747	0.011623	0.010311	0.018213	0.015599
2015-10-21	0.012296	0.00951	0.015994	0.000803	0.008384	0.01372	0.003858	0.01248	0.021346	0.016373
2015-10-23	0.004964	0.011753	0.015649	0.004583	0.008544	0.008787	0.001217	0.010236	0.020507	0.027851
2015-10-26	-0.000746	0.00868	0.019457	0.005368	0.00868	0.011415	-0.000798	0.01064	0.01933	0.028467
2015-10-27	-0.000489	0.008514	0.005509	0.003591	0.00158	0.013737	-0.001456	0.005546	0.004189	0.024037
2015-10-28	0.002241	0.018337	0.004727	0.002835	0.002058	0.014029	-0.009355	0.004971	0.005529	0.025689
2015-10-29	0.000997	0.018693	0.004361	0.008128	0.000548	0.003306	-0.00099	0.005814	-0.001947	0.023117
2015-10-30	0.005911	0.016793	0.000312	0.012706	0.000618	0.007503	0.000365	-0.005767	0.000107	0.009828
2015-11-02	0.005584	0.017431	-0.000755	0.013593	0.002231	0.00776	0.000402	-0.001714	0.008537	0.00788
2015-11-03	0.003693	0.01745	0.001268	0.013665	0.003164	0.013925	0.005233	0.003572	0.008225	0.008142
2015-11-04	0.012598	0.006946	0.002175	0.014247	0.004379	0.013839	0.006046	0.002858	0.006184	0.002978
2015-11-05	0.013219	0.009723	0.003958	0.013913	0.011866	0.013337	0.009073	0.003161	0.016153	0.011533
2015-11-06	0.011395	0.007783	0.00646	-0.00281	0.014184	0.009638	0.010546	0.003524	0.015585	0.013511
2015-11-09	0.013296	0.007437	0.005634	0.00488	0.013849	0.007402	0.010767	0.003136	0.015099	0.011089
2015-11-10	0.013265	0.008217	0.024085	0.010305	0.01008	0.004744	0.011363	0.021516	0.015267	0.012858
2015-11-11	0.009038	0.013172	0.024591	0.010351	0.017022	0.004795	0.012659	0.022556	0.023482	0.015944
2015-11-13	0.013849	0.00784	0.024631	0.013297	0.016982	0.01098	0.012992	0.022522	0.022225	0.011035
2015-11-16	0.013113	0.012984	0.023791	0.014108	0.016121	0.009666	0.009127	0.022764	0.022185	0.009321
2015-11-17	0.010838	0.012847	0.02344	0.017858	0.016611	0.005979	0.009367	0.022942	0.020416	0.010909
2015-11-18	0.011635	0.01747	-0.000366	0.016306	0.010411	0.005995	0.011948	-0.000243	0.015719	0.002424
2015-11-19	0.015082	0.019037	0.00896	0.01701	0.007815	0.010481	0.018985	0.009447	0.000801	0.004334
2015-11-20	0.009554	0.019015	0.010373	0.014231	0.003946	0.00704	0.019198	0.011353	-0.006476	-0.009451
2015-11-23	0.009585	0.015918	0.009765	0.017084	0.003964	0.007244	0.018756	0.01122	0.002088	-0.00411
2015-11-24	0.012071	0.015973	0.009079	0.010681	0.002279	0.007084	0.019008	0.010416	0.007573	-0.00178
2015-11-26	0.0102	0.005488	-0.001563	0.012045	0.001691	0.009331	0.010702	0.005233	0.006623	0.010763
2015-11-27	0.0088	0.009546	0.004244	0.008809	0.001772	0.008198	0.004083	0.008286	0.005464	0.014353
2015-11-30	0.008624	0.008551	0.008478	0.008218	0.002007	0.003851	0.006029	-0.001875	-0.00229	0.020017
2015-12-01	0.009461	0.010023	0.009315	0.007086	0.006753	0.002971	0.006351	-0.000619	0.001595	0.021272
2015-12-02	0.007246	0.013585	0.007425	0.007075	0.008003	0.015692	0.007502	-0.00075	0.003063	0.020632
2015-12-03	0.00103	0.01447	0.003885	0.012448	0.010588	0.015839	0.008898	0.000934	-0.009767	0.006669
2015-12-04	0.005087	0.001972	0.005059	0.013958	0.010709	0.012463	0.008817	0.003501	0.006959	0.007567
2015-12-07	-0.001155	0.002002	0.007986	0.018128	0.010102	0.011168	0.001024	0.00434	0.004565	0.002587
2015-12-08	0.000621	0.001727	0.007204	0.015438	0.012271	0.012791	0.000439	0.009431	0.021422	0.001352
2015-12-09	0.006666	0.00095	0.005983	0.010464	0.013784	0.010908	-5.9e-05	0.007057	0.020562	0.00898
2015-12-10	0.009117	0.00368	0.023204	0.015996	0.014035	0.004811	0.010208	0.020104	0.023221	0.013643
2015-12-11	0.01126	0.013018	0.023271	0.015956	0.013576	-0.006116	0.007818	0.020129	0.024275	0.015026
2015-12-14	0.013037	0.011718	0.023305	0.005552	0.013423	-0.005022	0.009153	0.020277	0.023504	0.01606
2015-12-15	0.016743	0.013482	0.022629	0.007584	0.013	0.000714	0.008735	0.018017	0.019646	0.016027
2015-12-16	0.014082	0.016604	0.012859	0.007388	-0.002199	0.000742	0.004063	0.013988	0.01954	0.017869
2015-12-17	0.016063	0.018255	0.006827	0.006516	0.003634	0.004727	0.003582	0.01058	0.018811	0.017376
2015-12-18	0.011575	0.008789	0.011597	0.00872	0.008246	0.005763	0.012315	0.010281	0.001479	0.010095
2015-12-21	0.011981	0.01129	0.011181	0.010819	0.009937	0.006163	0.012513	0.009246	-0.002921	0.010057
2015-12-22	0.01147	0.013189	0.011821	0.01132	0.00986	-0.000111	0.015481	0.010206	0.004304	0.00743
2015-12-23	0.010762	0.012402	0.012188	0.010487	0.011969	0.007788	0.015174	0.008747	0.00513	0.006545
2015-12-24	0.005987	0.012026	0.008092	0.009755	0.009363	0.007445	0.012725	0.008542	0.005753	0.005901
2015-12-28	0.005643	0.008826	0.002522	0.008262	0.009484	0.006732	0.009789	0.002243	0.004993	0.012638
2015-12-29	0.004283	0.003655	0.00255	0.004697	0.006829	0.007603	0.00824	0.002436	0.006214	0.012621
2015-12-30	-0.000242	0.00403	0.00534	-0.000873	0.008315	0.008507	0.008708	0.006369	0.005971	0.012791
2015-12-31	-0.000283	0.001539	0.002882	0.000503	0.005961	0.00519	0.009737	3.4e-05	0.007929	0.007679
2016-01-01	0.002157	0.000709	0.002937	0.000559	0.005781	0.005574	0.010143	0.000336	0.013048	0.006718
2016-01-04	0.014889	0.016699	0.01155	0.002303	0.009385	0.015306	0.011701	0.009873	0.020091	0.021666
2016-01-05	0.014113	0.016009	0.014018	0.001159	0.009595	0.01565	0.011493	0.016662	0.019628	0.021129
2016-01-06	0.015034	0.016028	0.014823	0.00961	0.00944	0.016319	0.010195	0.015377	0.020969	0.020573
2016-01-07	0.020993	0.018399	0.022007	0.011934	0.012902	0.016274	0.006679	0.023201	0.027475	0.015534
2016-01-08	0.019132	0.017668	0.022357	0.014498	0.01326	0.016594	0.013154	0.023837	0.027879	0.017039
2016-01-11	0.019905	0.013516	0.020466	0.014893	0.012494	-0.008183	0.012262	0.023126	0.027508	0.005686
2016-01-12	0.019787	0.014087	0.020442	0.014927	0.012412	-0.001553	0.012355	0.020765	0.026398	0.009341
2016-01-13	0.021582	0.017727	0.020859	0.013869	0.012364	0.003741	0.013979	0.020556	0.026427	0.010708
2016-01-14	0.009227	0.014857	0.011693	-0.000796	0.007685	0.003979	0.015189	0.009949	0.019156	0.010525
2016-01-15	0.013357	0.016832	0.010616	0.009833	0.010036	0.001826	0.014348	0.003642	0.019681	0.006792
2016-01-18	0.013433	0.016492	0.024838	0.010102	0.011912	0.007617	0.012223	0.019935	0.016203	0.006595
2016-01-19	0.017214	0.022632	0.026138	0.010923	0.015966	0.008043	0.010585	0.022159	0.024853	0.024768
2016-01-20	0.01536	0.022278	0.025985	0.01125	0.016104	0.008703	0.013086	0.021815	0.025648	0.024997
2016-01-21	0.015961	0.024392	0.025642	0.009822	0.015915	0.008633	0.005494	0.021007	0.027442	0.025291
2016-01-22	0.025284	0.02509	0.028097	0.011086	0.020129	0.008325	0.00671	0.026774	0.027248	0.025113
2016-01-25	0.024975	0.023684	0.025934	0.011487	0.01802	0.001661	0.005799	0.024183	0.024252	0.023505
2016-01-27	0.024683	0.023319	0.02488	0.010888	0.017249	0.001637	0.005848	0.023712	0.023659	0.018024
2016-01-28	0.023371	0.018972	0.021644	0.012758	0.015848	0.001217	-0.002871	0.021062	0.005431	0.019295
2016-01-29	0.021047	0.018296	0.014889	0.005758	0.011143	0.004281	0.01204	0.017129	0.004923	0.018598
2016-02-01	0.0129	0.009385	0.011853	0.006062	0.011457	0.003441	0.012	0.008732	-0.001628	0.020809
2016-02-02	0.015213	0.012249	0.023008	0.009065	0.018905	0.003517	0.012765	0.020302	0.011693	0.020928
2016-02-03	0.017141	0.01259	0.024314	0.010181	0.019055	0.006982	0.01632	0.021634	0.01697	0.021645
2016-02-04	0.01778	0.014628	0.023073	0.007273	0.019372	0.005207	0.016154	0.020428	0.016953	0.01811
2016-02-05	0.016583	0.0215	0.018368	0.00711	0.021172	0.005716	0.008544	0.016383	0.017707	0.018757
2016-02-08	0.017122	0.020604	0.017512	0.009643	0.021278	0.005384	0.013728	0.016245	0.018095	0.016208
2016-02-09	0.017975	0.019636	0.010697	0.010396	0.019973	0.003573	0.02021	0.011398	0.017539	0.016274
2016-02-10	0.017159	0.020979	0.005614	0.012283	0.020503	0.001166	0.020589	0.007732	0.021365	0.00979
2016-02-11	0.02182	0.025296	0.022599	0.017604	0.021333	0.008968	0.019417	0.021664	0.029113	0.01257
2016-02-12	0.022192	0.019344	0.020204	0.015701	0.011109	0.005949	0.019696	0.020203	0.026312	0.028375
2016-02-15	0.02776	0.028925	0.028895	0.018721	0.016299	0.015227	0.022192	0.027578	0.035828	0.028995
2016-02-16	0.027938	0.029387	0.029347	0.019291	0.016902	0.014937	0.01988	0.027758	0.036559	0.031523
2016-02-17	0.027588	0.028999	0.029847	0.020057	0.020012	0.016075	0.020529	0.028674	0.036106	0.031147
2016-02-18	0.024496	0.024542	0.027342	0.017133	0.018817	0.01829	0.013371	0.027001	0.031849	0.030863
2016-02-19	0.024097	0.02443	0.026349	0.01726	0.018119	0.018229	0.013113	0.025777	0.030714	0.021231
2016-02-22	0.014569	0.016231	0.01853	0.016414	0.017972	0.013469	0.012712	0.020845	0.019035	0.021436
2016-02-23	0.012101	0.020288	0.018755	0.013898	0.013955	0.01265	0.012394	0.019135	0.015619	0.013043
2016-02-24	0.01351	0.021341	0.015717	0.015916	0.016139	0.012479	0.01405	0.017147	0.014489	0.015042
2016-02-25	0.013802	0.018778	0.015056	0.010589	0.013061	-0.001943	0.003899	0.013515	0.01607	0.013726
2016-02-26	0.009956	0.022307	0.016433	0.013607	0.012878	-0.001809	0.004439	0.013469	0.020361	0.008692
2016-02-29	0.003162	0.023126	0.011773	0.01293	0.009717	-0.008436	0.010689	0.01125	0.019383	0.002902
2016-03-01	0.025076	0.025131	0.01016	0.021527	0.013373	-0.002518	0.022488	0.018479	0.024927	0.016523
2016-03-02	0.024635	0.027098	0.010111	0.020595	0.006534	-0.00037	0.023091	0.019267	0.028341	0.016192
2016-03-03	0.02322	0.022753	0.006044	0.020713	0.009584	-0.000783	0.022444	0.018812	0.024089	0.01746
2016-03-04	0.02293	0.023	0.006922	0.020963	0.00674	-0.000747	0.02285	0.018686	0.024441	0.017596
2016-03-08	0.020419	0.026676	-0.001169	0.020836	0.00693	0.003011	0.020711	0.005012	0.023526	0.012177
2016-03-09	0.01017	0.025465	-0.004253	-0.003718	0.005554	0.009834	0.01545	0.005133	0.021595	0.00619
2016-03-10	0.011425	0.013965	0.015073	0.002039	0.006892	0.009778	0.01246	0.013228	0.00918	0.007056
2016-03-11	0.002569	0.01374	0.013645	0.008408	-0.005258	0.008675	0.006175	0.010296	0.01054	0.001154
2016-03-14	0.002728	0.011444	0.014132	0.008976	-0.005043	0.007802	0.006602	0.010371	0.010088	-0.003592
2016-03-15	0.00779	0.004975	0.008286	0.013737	0.016462	0.010495	0.007193	0.003759	0.008346	-2e-06
2016-03-16	0.00348	0.005201	0.005902	0.014825	0.016425	0.007488	0.009473	0.004362	-0.006802	0.000577
2016-03-17	0.003599	-0.000917	-0.004088	0.013187	0.01663	0.01003	0.007014	0.01061	-0.009071	0.004799
2016-03-18	0.010063	0.001941	-0.002208	0.011971	0.015409	0.015568	0.014036	0.010685	0.008103	0.009981
2016-03-21	0.011831	0.006706	-0.004337	0.014546	0.017207	0.020385	0.013508	0.010893	0.012887	0.013627
2016-03-22	0.010231	0.008347	-0.005702	0.012409	0.011266	0.018733	0.009486	0.010908	0.017371	0.011761
2016-03-23	0.005148	0.011101	0.007825	0.012371	0.01092	0.018867	0.009671	0.015574	0.017606	0.002171
2016-03-28	0.01449	0.01959	0.010095	0.013795	0.013538	0.016229	0.012302	0.009123	0.028415	0.019115
2016-03-29	0.013694	0.017216	0.011084	0.013256	0.016823	0.01511	0.002484	0.00881	0.02781	0.019662
2016-03-30	0.014474	0.022845	0.012619	0.013409	0.019086	-1.7e-05	0.005782	0.013957	0.03041	0.017921
2016-03-31	0.014066	0.022784	0.012875	0.011654	0.01954	-0.00047	0.006398	0.014751	0.029032	0.017972
2016-04-01	0.014776	0.022572	0.013067	0.012257	0.019405	0.005606	0.009526	0.015345	0.030611	0.020283
2016-04-04	0.010611	0.017177	0.011661	0.010612	0.01807	0.005432	0.01412	0.015182	0.022325	0.022882
2016-04-05	0.020469	0.025638	0.011357	0.013854	0.012805	0.009876	0.016872	0.015973	0.027028	0.026836
2016-04-06	0.018704	0.019523	0.003512	0.010226	0.006378	0.009722	0.01627	0.00626	0.023093	0.027809
2016-04-07	0.018873	0.018842	0.006635	0.011391	0.005947	0.010142	0.016507	0.006423	0.023264	0.027726
2016-04-08	0.019088	0.01863	0.001935	0.008285	0.005496	0.011827	0.016121	-0.001022	0.018639	0.026343
2016-04-11	0.02124	0.022542	0.003017	0.010692	0.004943	0.013519	0.015941	0.003357	0.019876	0.028896
2016-04-12	0.015876	0.01098	-0.016705	0.00797	1.8e-05	0.017993	0.014888	-0.002154	0.006093	0.021211
2016-04-13	0.021352	0.016529	-0.0037	0.013051	0.000329	0.017738	0.014609	-0.001507	0.009045	0.02119
2016-04-18	0.01883	0.015753	-0.001363	0.006492	0.000788	0.01771	0.01927	-0.004654	0.018247	0.019151
2016-04-20	0.02017	0.014999	0.010649	0.008631	0.004	0.008353	0.018029	0.007632	0.021692	0.022928
2016-04-21	0.020649	0.015681	0.011133	0.012654	0.003345	0.008871	0.020098	0.007022	0.024681	0.017023
2016-04-22	0.02022	0.01579	0.011036	0.01466	0.003559	-0.010734	0.020324	0.004427	0.025128	0.017258
2016-04-25	0.006006	0.01153	0.010193	0.009632	0.006084	0.006762	0.020295	0.006278	0.025179	0.01714
2016-04-26	0.012658	0.011376	0.010762	0.007572	0.007215	0.008437	0.011584	0.006584	0.014233	0.007544
2016-04-27	0.01144	0.016642	0.008513	0.011214	0.006879	0.011488	0.012092	0.007798	0.014164	0.016589
2016-04-28	0.017456	0.015536	0.015786	0.015587	0.00765	0.016031	0.011545	0.017726	0.013923	0.015764
2016-04-29	0.016373	0.015356	0.01514	0.015384	0.009639	0.015945	0.011285	0.017803	0.013066	0.021964
2016-05-02	0.015995	0.017868	0.014246	0.014356	0.00759	0.012854	0.011727	0.016894	0.01269	0.022538
2016-05-03	0.011184	0.003629	0.015123	0.014003	0.005668	0.01251	0.008884	0.01765	0.009136	0.023934
2016-05-04	0.013235	0.003578	0.010356	0.010159	0.005809	0.006673	0.007458	0.013047	0.018897	0.019848
2016-05-05	0.012342	0.006276	0.001561	0.009332	0.004739	-0.007158	0.007429	0.005092	0.01612	0.020769
2016-05-06	0.013818	0.004583	0.001843	0.009454	0.003615	-0.002569	0.007603	0.007143	0.013172	0.019736
2016-05-09	0.016922	0.018234	0.008634	0.012308	0.006325	-0.00355	0.012939	0.0092	0.017791	0.021878
2016-05-10	0.017665	0.015772	0.003909	0.009733	0.005321	0.000519	0.007119	0.007516	0.017825	0.018493
2016-05-11	0.012041	0.013121	0.004078	0.005154	0.007079	0.000197	0.009697	0.005292	0.008489	0.020849
2016-05-12	0.011951	0.01218	0.008426	0.004125	0.007991	-7.9e-05	0.011506	0.007296	0.009336	0.018371
2016-05-13	0.013617	0.017767	0.011469	0.005018	0.007252	0.00688	0.011091	0.008462	0.018502	0.019792
2016-05-16	0.008006	0.009134	0.006751	0.008184	0.006967	0.006924	0.008965	0.004991	0.017522	0.014714
2016-05-17	0.007588	0.008011	0.007352	0.008854	0.006111	0.00584	0.008448	0.010251	0.018027	0.013427
2016-05-18	0.011124	0.008029	0.005759	0.007743	0.003892	0.009387	0.006287	0.00906	0.019295	0.003564
2016-05-19	0.010094	0.005898	0.006064	0.01453	0.003205	0.010937	0.00233	0.010401	0.020489	0.002863
2016-05-20	0.008688	0.001508	0.006024	0.014693	0.008338	0.010651	0.001153	0.009645	0.017808	0.000236
2016-05-23	0.006322	0.000744	0.005697	0.01689	0.007092	0.011887	-0.000568	0.01016	0.01687	0.005437
2016-05-24	0.003925	0.001217	0.002606	0.016773	0.004881	0.019436	-0.006142	-0.002764	0.015803	0.00574
2016-05-25	0.012026	0.021909	0.013227	0.018414	0.008015	0.021232	0.015113	0.016929	0.012617	0.015928
2016-05-26	0.012251	0.021554	0.009798	0.010773	0.00877	0.020339	0.015893	0.016487	0.016837	0.011339
2016-05-27	0.011004	0.019124	0.015241	0.011594	0.015222	0.021124	0.015008	0.020352	0.012599	0.009674
2016-05-30	0.002213	0.016756	0.012907	0.01017	0.01413	0.020864	0.010637	0.019887	0.01413	0.009281
2016-05-31	0.004239	0.015626	0.015224	0.014944	0.015504	0.019512	0.015638	0.018707	0.012654	0.014024
2016-06-01	0.012885	0.016435	0.014973	0.013693	0.015536	0.012949	0.012447	0.017536	0.011731	0.018266
2016-06-02	0.013189	0.011273	0.01509	0.012082	0.015781	0.014134	0.012013	0.01722	0.00837	0.018249
2016-06-03	0.013341	0.009953	-0.000159	0.012058	0.004577	0.015527	0.011376	7.3e-05	0.007469	0.023831
2016-06-06	0.013479	0.010216	0.00235	0.011983	0.002935	0.017205	0.007632	0.001197	0.006002	0.024853
2016-06-07	-0.000447	0.013913	-0.002559	0.008687	0.003404	0.010765	0.000215	-0.002212	0.01015	0.024382
2016-06-08	-0.013747	0.004907	-0.00287	0.004768	0.003462	0.009932	-0.004995	-0.001985	0.010171	0.018405
2016-06-09	-0.000202	0.007611	0.006577	0.012785	0.003365	0.009988	0.010676	0.003689	0.010357	0.017056
2016-06-10	0.005662	0.008385	0.008057	0.012904	0.002629	0.002808	0.009552	0.006743	0.009577	0.009809
2016-06-13	0.007655	0.013671	0.005425	0.012851	-0.001106	0.011298	0.010078	0.005252	0.013119	0.007968
2016-06-14	0.005545	0.003981	0.007735	0.008553	-0.000455	0.012965	0.009167	0.006495	0.007979	0.008462
2016-06-15	0.008752	0.012573	0.008772	0.011403	-0.000276	0.012603	0.013453	0.009934	0.008029	0.00904
2016-06-16	0.009305	0.015159	0.002263	0.005275	5.8e-05	0.01111	0.003539	0.006168	0.008078	0.01537
2016-06-17	0.009632	0.015195	0.001781	0.005681	0.003501	0.016364	0.002997	0.003828	0.021809	0.018318
2016-06-20	0.010732	0.012556	0.005297	0.00514	0.003874	0.012341	0.011428	0.005153	0.018145	0.018971
2016-06-21	0.01049	0.013155	0.003487	0.005604	0.002445	0.014436	0.010572	0.002017	0.019017	0.019133
2016-06-22	0.012402	0.003832	0.001464	0.003542	0.003384	0.014899	0.010845	-0.005065	0.019052	0.019643
2016-06-23	0.010032	0.008953	-0.00527	0.004379	0.005837	0.014693	0.009973	-0.004854	0.020434	0.012315
2016-06-24	0.020073	0.020852	0.017856	0.00806	0.003746	0.007417	0.017868	0.012287	0.022125	0.017291
2016-06-27	0.017819	0.021289	0.0169	0.012182	0.012108	0.007301	0.013631	0.013789	0.022447	0.005794
2016-06-28	0.017326	0.021262	0.01809	0.015976	0.010444	0.00405	0.0125	0.014641	0.023114	0.018546
2016-06-29	0.019625	0.021635	0.019005	0.015029	0.010334	-0.002417	0.018111	0.015361	0.027059	0.018634
2016-06-30	0.020097	0.021315	0.019218	0.015329	0.010356	-0.001853	0.018579	0.01541	0.027674	0.021049
2016-07-01	0.008736	-0.001992	-0.007162	0.009365	0.005696	-0.004104	0.015265	0.008684	0.01135	0.010245
2016-07-04	0.004629	-0.002043	-0.002499	0.016501	-0.004486	-0.000819	0.010247	0.008669	0.011446	0.005381
2016-07-05	0.013098	0.005178	0.001399	0.014759	-0.001705	0.003051	0.008073	0.014672	0.017926	0.010963
2016-07-07	0.011755	0.00529	0.009782	0.015012	0.000652	0.01586	0.010494	0.017784	0.014625	0.014287
2016-07-08	0.00835	-0.001599	0.014674	0.014978	0.001292	0.015775	0.009433	0.020252	0.011214	0.015912
2016-07-11	0.015758	0.012659	0.014427	0.011534	0.002892	0.01488	0.012672	0.014065	0.014981	0.018283
2016-07-12	0.015708	0.014716	0.010843	0.007457	0.008223	0.015286	0.011792	0.009752	0.014096	0.017006
2016-07-13	0.014207	0.014121	0.011309	0.0074	0.010191	0.006791	0.013127	0.009277	0.02069	0.016739
2016-07-14	0.012311	0.014505	0.009028	0.005408	0.008972	0.002788	0.004573	0.007979	0.02082	0.016672
2016-07-15	0.012417	0.012231	0.000274	0.004669	0.008702	0.00363	0.024626	-0.001163	0.021006	0.007244
2016-07-18	0.004651	0.010093	0.005168	-0.000991	-0.004659	0.005964	0.023968	0.009154	0.018519	0.023704
2016-07-19	0.004415	0.006193	0.010029	-3.4e-05	0.001079	0.009164	0.024219	0.015873	0.006765	0.023579
2016-07-20	-0.006374	0.004177	0.012443	0.004569	0.01331	0.007359	0.023675	0.018176	0.016186	0.023604
2016-07-21	0.004349	0.008716	0.013243	0.003721	0.014225	0.008493	0.02379	0.018296	0.01692	0.023285
2016-07-22	0.002961	0.008067	0.013388	0.003816	0.014089	0.008395	-0.006797	0.018156	0.017388	0.020036
2016-07-25	0.005681	0.015554	0.004972	0.004409	0.013398	0.004778	0.001612	0.006814	0.013785	-0.004853
2016-07-26	0.011019	0.016342	0.008548	0.001515	0.015393	0.002452	0.001898	0.010744	0.017858	-0.000187
2016-07-27	0.01162	0.017372	0.00696	0.001955	0.006942	0.001344	0.00187	0.007682	0.010398	0.002299
2016-07-28	0.010292	0.010234	0.005882	0.009432	0.007626	-0.000436	0.000791	0.00819	0.010046	0.001637
2016-07-29	0.010353	0.012813	0.006124	0.0098	0.009006	-0.009358	0.001582	0.00788	0.009771	0.012723
2016-08-01	0.009446	0.009007	-0.005934	0.010046	0.00851	-0.011412	0.008002	-0.002636	0.005816	0.011796
2016-08-02	0.002832	0.008086	-0.006858	0.01327	0.007042	0.001268	0.00842	-0.007124	0.004491	0.014402
2016-08-03	0.013525	0.000497	0.001201	0.018317	0.005142	0.001685	0.009274	0.002676	0.012762	0.010227
2016-08-04	0.01518	-0.003729	-0.005375	0.016349	0.005306	0.007531	0.010598	0.002729	0.019435	0.011445
2016-08-05	0.021184	0.016101	0.01776	0.01659	0.005453	0.009624	0.010338	0.018749	0.022427	0.006138
2016-08-08	0.021212	0.013344	0.018859	0.016704	0.005409	0.010566	0.000757	0.020007	0.02257	0.015058
2016-08-09	0.021467	0.013035	0.018921	0.012346	0.004723	0.006405	0.000583	0.020712	0.021518	0.014665
2016-08-10	0.022224	0.016064	0.022298	0.006358	0.011981	0.010297	0.000547	0.023432	0.017993	0.014271
2016-08-11	0.021973	0.016046	0.022239	0.011703	0.011502	0.015247	-0.002795	0.023511	0.015836	0.007498
2016-08-12	0.014713	0.015881	0.018071	0.01202	0.009129	0.014656	-0.00014	0.018791	0.006273	0.007924
2016-08-16	0.013326	0.015899	0.014856	0.011788	0.009617	0.014637	0.004743	0.016575	-0.005633	0.003529
2016-08-17	0.015376	0.015844	0.014723	0.011261	0.01061	0.014918	0.008776	0.015772	-0.002658	0.006216
2016-08-18	0.008236	0.012266	-0.006307	0.007811	-0.001576	0.014311	0.008434	0.000695	0.00471	0.01017
2016-08-19	0.008447	0.009652	-0.009153	-0.001032	-0.000364	0.003287	0.004946	0.00041	0.003874	0.01045
2016-08-22	0.007639	0.007954	-0.010021	-0.000952	0.00461	0.003209	0.004164	0.003259	0.003373	0.010469
2016-08-23	0.00672	0.008123	0.000717	0.003832	0.005511	0.003888	0.016022	0.010356	0.002295	0.008378
2016-08-24	0.001161	0.008198	0.00759	0.003656	0.009529	-0.002727	0.013276	0.014375	0.002446	0.009751
2016-08-25	-0.001698	-0.004834	0.007699	0.004246	0.008939	-0.00306	0.015404	0.01388	-0.00849	0.014534
2016-08-26	0.004436	-0.007831	0.009499	0.004335	0.009783	0.005239	0.016749	0.013942	-0.003346	0.014648
2016-08-29	0.008656	-0.006547	0.012204	0.001281	0.008871	0.009066	0.016421	0.013333	-0.003497	0.015567
2016-08-30	0.011605	0.008105	0.003638	0.006886	0.011923	0.011211	0.016088	-0.000283	0.006708	0.006344
2016-08-31	0.01138	0.010773	0.007296	0.006792	0.009551	0.011947	0.015419	-0.002097	0.006333	0.009301
2016-09-01	0.006155	0.009152	0.013742	0.006839	0.00934	0.011783	0.014177	0.00653	0.011311	0.027403
2016-09-02	0.005623	0.00264	0.013953	0.005987	0.008804	-0.004413	0.011987	0.005662	0.014608	0.029199
2016-09-06	0.012931	0.013878	0.010242	0.004977	0.008154	0.002746	0.009868	0.007946	0.01667	0.029972
2016-09-07	0.013602	0.01532	0.005037	-6.6e-05	0.003265	0.00346	-0.005951	0.005173	0.016636	0.030091
2016-09-08	0.012915	0.016398	0.008806	0.002669	0.010976	0.00506	0.013701	0.005332	0.021441	0.030464
2016-09-09	0.01862	0.019545	0.003713	0.01381	0.012757	0.005352	0.014726	0.002463	0.009642	0.007174
2016-09-12	0.023763	0.023718	0.0086	0.017469	0.016499	0.001192	0.016404	0.016263	0.030361	0.011178
2016-09-14	0.018353	0.016249	0.007608	0.015936	0.016335	0.000904	0.015974	0.014142	0.030073	0.01032
2016-09-15	0.017955	0.015446	0.007843	0.016866	0.016389	0.004994	0.015877	0.014126	0.029798	0.01069
2016-09-16	0.017104	0.015518	0.009633	0.017522	0.011786	0.004828	0.008044	0.016769	0.026515	0.008099
2016-09-19	0.016566	0.016305	0.009113	0.014961	0.011604	0.004592	0.008268	0.016126	0.027844	0.007657
2016-09-20	0.002884	0.000315	-0.00204	0.008318	-0.004324	0.002642	0.008143	0.000554	0.014693	-0.005956
2016-09-21	0.000691	-0.006661	-0.00089	0.009721	-0.002605	0.002726	0.005832	0.002215	0.014676	0.003634
2016-09-22	0.008105	0.0064	0.003229	0.009154	0.002561	0.012037	0.006367	0.004187	0.016136	0.004492
2016-09-23	0.008608	0.012539	0.002662	0.000587	0.003982	0.011517	0.000859	0.002884	0.01657	0.007198
2016-09-26	0.014522	0.01541	0.002634	0.006636	0.005336	0.00975	-0.003452	0.003851	0.018605	0.015452
2016-09-27	0.01438	0.015428	0.004126	0.006732	0.006456	0.009373	0.003273	0.008936	0.014319	0.017801
2016-09-28	0.016183	0.016984	0.006104	0.007215	0.006097	0.009652	0.00256	0.008238	0.016353	0.020908
2016-09-29	0.016672	0.015663	0.011741	0.007947	0.016726	-0.002835	0.004872	0.012778	0.030766	0.021687
2016-09-30	0.019602	0.01842	0.012427	0.00843	0.017271	0.00442	0.006633	0.017387	0.032726	0.022116
2016-10-03	0.021074	0.02053	0.017418	0.010658	0.019824	0.004437	0.00563	0.020953	0.033595	0.021921
2016-10-04	0.020675	0.020312	0.018408	0.010761	0.019574	0.004157	0.005477	0.021754	0.033681	0.020398
2016-10-05	0.020294	0.020506	0.017934	0.011004	0.019506	0.00636	0.00643	0.022454	0.034137	0.016556
2016-10-06	0.015147	0.012488	0.007807	0.002926	0.012506	0.007546	0.005815	0.014437	0.021966	-0.003716
2016-10-07	0.014411	0.011992	0.012587	0.002613	0.012577	0.004246	0.006191	0.02008	0.020343	0.007291
2016-10-10	0.000829	-0.000456	0.013904	-0.003548	0.004818	0.00243	0.010403	0.02066	0.015819	0.005767
2016-10-13	0.008943	0.009865	0.017157	0.003879	0.008119	0.004228	0.008857	0.018644	0.017959	0.012689
2016-10-14	0.008219	0.012761	0.020612	0.002762	0.009805	0.000167	0.008749	0.021371	0.012923	0.010727
2016-10-17	0.014129	0.014173	0.016203	0.002817	0.009162	0.001443	0.007617	0.016228	0.012399	0.008526
2016-10-18	0.016408	0.02142	0.01813	0.010946	0.013823	0.002256	0.01221	0.015492	0.018417	0.014238
2016-10-19	0.016286	0.021716	0.017973	0.01289	0.01381	0.007215	0.011246	0.014815	0.018044	0.016989
2016-10-20	0.015558	0.014052	0.010128	0.011121	0.011098	0.007171	0.011649	0.012406	0.013207	0.014007
2016-10-21	0.015525	0.0144	0.006616	0.011344	0.011076	0.004122	0.010896	-0.001357	0.013296	0.01274
2016-10-24	0.007706	0.01433	0.005943	0.011179	0.008396	-0.00147	0.012249	0.005072	0.008607	0.000898
2016-10-25	0.002702	0.005705	0.006362	0.006756	0.000254	0.000137	0.006756	0.008398	0.005265	0.00095
2016-10-26	0.003552	0.016175	0.006519	0.002243	0.005525	-0.002269	0.005964	0.009889	0.003711	0.000465
2016-10-27	0.009336	0.012522	0.007553	0.004438	0.00554	-0.000239	0.006255	0.011235	0.000325	0.003016
2016-10-28	0.013587	0.012624	0.008443	0.004049	0.007554	-0.003485	-0.007327	0.012109	0.005365	0.008034
2016-10-30	0.011891	0.010651	0.002321	0.003957	0.008235	0.001565	0.002356	0.001664	0.005561	0.007902
2016-11-01	0.012266	0.00935	0.002465	0.003224	0.00975	0.001368	0.004303	0.001067	0.006793	0.005928
2016-11-02	0.013541	0.000984	0.016719	0.005974	0.014009	0.005825	0.005579	0.017499	0.014845	0.003386
2016-11-03	0.010078	9.2e-05	0.017194	0.003688	0.014143	0.007517	0.005613	0.019004	0.01602	0.00684
2016-11-04	0.004943	-0.004145	0.014116	0.010647	0.018935	0.006599	0.009803	0.016349	0.011975	0.01197
2016-11-07	0.006468	0.014104	0.015769	0.012473	0.021225	0.00894	0.009393	0.018728	0.018966	0.011053
2016-11-08	0.01371	0.014946	0.016647	0.011016	0.02112	0.008114	0.007974	0.020898	0.019348	0.011586
2016-11-09	0.018662	0.011169	0.009011	0.017109	0.021619	0.007916	0.019722	0.014204	0.037246	0.011987
2016-11-10	0.018767	0.021184	0.013516	0.017496	0.022277	-0.001115	0.01967	0.008998	0.039708	0.02378
2016-11-11	0.025391	0.025594	0.016362	0.02021	0.016668	-0.00599	0.019343	0.019469	0.040897	0.026727
2016-11-15	0.026603	0.027491	0.020636	0.019131	0.017166	0.001942	0.019368	0.021201	0.037843	0.026692
2016-11-16	0.025725	0.02732	0.019904	0.018548	0.017313	0.002705	0.021261	0.019492	0.037435	0.026763
2016-11-17	0.026336	0.027264	0.019723	0.019588	0.015253	0.004845	0.018712	0.020056	0.029577	0.027935
2016-11-18	0.027504	0.01507	0.016397	0.017801	0.015457	0.010325	0.018623	0.019379	0.028089	0.022403
2016-11-21	0.026145	0.016737	0.014002	0.013242	0.015715	0.010368	0.01432	0.01668	0.029362	0.015386
2016-11-22	0.023001	0.018152	0.011229	0.012811	0.014321	0.003815	0.014521	0.01499	0.028053	0.01709
2016-11-23	0.022551	0.018672	0.009881	0.01268	0.015207	0.00311	0.008654	0.013454	0.03056	0.016473
2016-11-24	0.023183	0.018546	0.012971	0.012245	0.016803	0.003248	0.007472	0.015134	0.031143	0.002546
2016-11-25	0.02279	0.021826	0.011565	0.013493	0.018619	-0.002034	0.02106	0.013183	0.031199	-0.000578
2016-11-28	0.014301	0.014769	0.00748	0.007203	0.01552	0.013109	0.020963	0.007929	0.02095	0.020476
2016-11-29	0.015725	0.013413	0.003281	0.009666	0.016157	0.013126	0.021541	0.006796	0.020746	0.02117
2016-11-30	0.015978	0.020555	0.003461	0.009934	0.014293	0.012634	0.02165	0.007279	0.013366	0.020515
2016-12-01	0.013973	0.019796	-0.002935	0.008642	0.011524	0.011139	0.022071	0.006459	0.012726	0.022766
2016-12-02	0.018333	0.0188	0.002909	0.013928	0.006124	0.00954	0.004927	0.011324	0.015082	0.023237
2016-12-05	0.020146	0.018462	0.000424	0.014403	0.005276	0.006299	0.005108	0.007109	0.007702	0.014304
2016-12-06	0.017551	0.017969	0.004268	0.015116	0.005187	0.012188	0.006848	0.01202	0.014455	0.008441
2016-12-07	0.01669	0.009935	0.003982	0.013722	0.010942	0.012173	0.004516	0.012614	0.016937	0.008228
2016-12-08	0.020244	0.014418	0.009831	0.017035	0.012709	0.009694	0.014435	0.013258	0.018162	0.004008
2016-12-09	0.016904	0.012898	0.003333	0.012917	0.011843	0.005747	0.011766	0.002702	0.015351	0.005296
2016-12-12	0.019242	0.018275	0.007861	0.013381	0.011468	0.005223	0.010793	0.011279	0.017104	0.002506
2016-12-13	0.019443	0.018504	0.007572	0.012944	0.011831	-0.013844	0.011194	0.010535	0.01682	0.005182
2016-12-14	0.019882	0.017158	0.00884	0.01355	0.00564	-0.012336	0.007789	0.011072	0.012834	0.007337
2016-12-15	0.01165	0.01393	-0.000119	0.009912	0.005625	0.004878	0.002171	0.006849	0.010192	0.005848
2016-12-16	0.012794	0.009439	0.000928	0.00748	0.006057	0.006435	0.002251	0.007194	0.000534	0.006445
2016-12-19	0.00645	-0.000961	0.001529	0.005591	0.006702	0.006315	-0.003731	0.008763	0.001537	0.006767
2016-12-20	0.000726	0.001634	-0.00417	-0.000295	0.004244	0.00633	-0.002298	0.00669	-0.004937	-0.014657
2016-12-21	0.001661	0.003133	-0.001075	0.000723	0.00502	0.007011	0.006159	0.007245	0.006244	-0.002602
2016-12-22	0.002488	0.002297	0.004614	-0.000262	0.004865	0.002387	0.00926	0.010341	0.007443	0.002085
2016-12-23	0.000479	0.00324	0.004569	-0.000574	0.001262	-0.000304	0.007932	0.009308	0.009749	0.00662
2016-12-26	0.007108	0.005619	0.007914	0.000183	0.010224	-4.8e-05	0.00796	0.009215	0.022006	0.00647
2016-12-27	0.013911	0.013827	0.017702	0.016986	0.017063	-0.000855	0.011662	0.016965	0.022923	0.014796
2016-12-28	0.013926	0.013654	0.017287	0.015778	0.018323	-0.001349	0.01135	0.016452	0.020617	0.016357
2016-12-29	0.014969	0.01295	0.018031	0.014154	0.017621	-0.00208	0.009287	0.017612	0.022508	0.010854
2016-12-30	0.014937	0.013602	0.018388	0.012358	0.018045	-0.002174	0.008572	0.017978	0.023178	0.010927
2017-01-02	0.008912	0.0123	0.00795	0.011959	0.005878	-0.002221	0.006771	0.007582	0.018862	-0.011566
2017-01-03	0.010672	0.00926	0.005403	0.005248	0.002399	0.001873	0.004144	0.009416	0.019453	0.012706
2017-01-04	0.010216	0.012129	0.010907	0.006684	0.002157	-0.002621	0.00525	0.011146	0.01823	0.018007
2017-01-05	0.011816	0.014278	0.011325	0.006708	0.002674	-0.004749	0.008681	0.011976	0.018536	0.018093
2017-01-06	0.013204	0.014139	0.013339	0.006149	0.001172	-0.00127	0.015388	0.014343	0.022839	0.019423
2017-01-09	0.009986	0.008625	0.014641	0.006804	0.006992	0.002663	0.016855	0.017939	0.013401	0.019386
2017-01-10	0.010383	0.008606	0.011949	0.007004	0.007203	0.008591	0.016998	0.01356	0.015065	0.013892
2017-01-11	0.010048	0.009759	0.00872	0.006934	0.007839	0.006967	0.01525	0.012495	0.004853	0.003942
2017-01-12	0.006791	0.010963	0.001874	0.009354	0.007458	0.004961	0.019619	0.005032	0.000465	-0.004249
2017-01-13	0.009802	0.011513	-0.000936	0.00971	0.007361	0.005142	0.016784	0.003987	-0.004339	0.003772
2017-01-16	0.009601	0.010041	-0.00177	0.009788	0.004545	0.005622	0.017328	-0.003169	0.006736	0.003669
2017-01-17	0.006504	0.012214	0.013629	0.01043	0.00391	-0.001988	0.017441	0.00697	0.005232	0.002257
2017-01-18	0.000371	-0.004916	0.010972	0.010419	0.001016	-0.006524	0.017517	0.004848	0.005027	0.001774
2017-01-19	0.002935	-0.001227	0.014873	0.003672	-0.002355	-0.006246	0.011454	0.015756	0.005398	0.010114
2017-01-20	0.004985	0.013447	0.015427	0.000933	0.002999	-0.003359	0.005268	0.018096	0.014404	0.00708
2017-01-23	0.005968	0.0099	0.016955	0.000418	0.002978	-0.003298	0.003604	0.019447	0.009877	0.007221
2017-01-24	0.011545	0.013001	0.013163	-0.001458	0.009429	-0.001766	0.003363	0.017593	0.010781	0.006889
2017-01-25	0.012522	0.019865	0.013468	0.001805	0.009251	0.011284	0.003385	0.017461	0.014472	0.004647
2017-01-27	0.012447	0.020678	0.012635	0.012837	0.009196	0.01231	0.003816	0.015215	0.014997	0.013127
2017-01-30	0.012011	0.015699	-0.003066	0.012971	0.00505	0.011371	-0.00204	0.00843	0.004266	0.027603
2017-01-31	0.015294	0.016718	0.010487	0.011667	0.010676	0.01162	0.016489	0.017823	0.007231	0.027893
2017-02-01	0.020966	0.020727	0.009045	0.018582	0.007005	0.011992	0.016371	0.018256	0.02473	0.029096
2017-02-02	0.02216	0.018928	0.007535	0.018447	0.013474	0.005271	0.020619	0.014974	0.024754	0.027523
2017-02-03	0.02232	0.017848	0.008181	0.015204	0.015176	0.003498	0.020772	0.014578	0.02402	0.027325
2017-02-06	0.022003	0.014928	0.008755	0.014048	0.015585	0.002234	0.020835	0.01491	0.02346	0.008012
2017-02-07	0.022066	0.014295	0.008686	0.014579	0.013348	0.00532	0.013006	0.009828	0.022944	0.008754
2017-02-08	0.010429	0.000532	0.005276	0.007652	0.013185	0.00466	0.007889	0.005604	0.006651	0.006816
2017-02-09	0.008832	0.003187	0.00386	0.006922	0.012212	0.006087	0.006863	0.004597	0.005626	0.00414
2017-02-10	0.007452	0.001911	0.003688	0.00852	0.009772	0.003778	0.011883	0.006726	0.007042	0.004429
2017-02-13	0.005428	-0.008296	0.000963	2.9e-05	-0.002436	0.003071	0.010832	0.003061	0.00645	0.00521
2017-02-14	0.00688	-0.007981	-0.010362	-0.00013	-0.002974	0.002056	0.011117	-8.3e-05	0.007651	0.00842
2017-02-15	0.016338	-0.003933	-0.007664	-9.8e-05	0.00698	0.002145	0.011831	-0.00227	0.019912	0.013211
2017-02-16	0.020122	-0.003796	0.00269	6e-05	0.017378	0.006584	0.013033	0.005643	0.023394	0.011779
2017-02-17	0.020269	0.004699	0.005572	0.002575	0.018647	0.010751	0.014134	0.010923	0.023438	0.011901
2017-02-20	0.02102	0.004606	0.004705	0.002632	0.018297	0.013419	0.015733	0.011724	0.024043	0.014106
2017-02-21	0.020806	0.006297	0.004906	0.00336	0.017828	0.009094	0.016039	0.010715	0.023929	0.01763
2017-02-22	0.006845	-0.003034	0.021165	0.00312	0.014022	0.01601	0.019517	-0.003386	0.008201	0.01719
2017-02-23	-0.005254	-0.000704	0.023827	-0.00515	0.009739	0.018969	0.01887	0.006953	-0.003983	0.020302
2017-02-27	0.004501	0.009918	0.024123	-0.007187	0.002492	0.017822	0.017052	0.006094	-0.001425	0.024573
2017-02-28	3.3e-05	0.009457	0.025183	-0.004879	-0.000643	0.014454	0.014873	0.014609	0.003544	0.024882
2017-03-01	0.000297	0.009421	0.026035	0.006875	0.003838	0.012417	0.015373	0.016058	0.017589	0.02227
2017-03-02	0.002043	0.011804	0.014806	0.010204	0.010499	0.008479	0.008599	0.009324	0.028795	0.02353
2017-03-03	0.001986	0.011324	0.015942	0.010328	0.010909	0.004193	0.00167	0.014562	0.028834	0.02247
2017-03-06	0.004327	0.00967	0.016937	0.010969	0.010742	0.00387	0.002709	0.017424	0.028873	0.016291
2017-03-07	0.006099	0.010006	0.014051	0.010738	0.011065	0.005336	0.002382	0.014958	0.02864	0.013361
2017-03-08	0.007622	0.006645	0.017343	0.005513	0.008826	0.006133	0.000926	0.01711	0.02437	0.013776
2017-03-09	0.008398	-0.001743	0.016522	-0.001113	0.002515	0.009582	0.001185	0.014281	0.008747	0.007769
2017-03-10	0.007773	-0.003865	0.015598	-0.001413	0.000687	0.009526	-0.001566	0.012435	0.006063	0.005713
2017-03-14	0.007973	0.009367	0.001624	0.008909	0.010268	0.010694	0.005748	0.008637	0.017405	0.002382
2017-03-15	0.005408	0.007916	0.003124	0.008887	0.009407	0.012886	0.013604	0.007005	0.017472	0.011196
2017-03-16	-0.003551	0.007534	-0.005481	0.008173	0.009827	0.008647	0.015038	0.003666	0.012031	0.009635
2017-03-17	0.005228	0.010478	-0.007322	0.013564	0.008361	0.00947	0.01528	0.001814	0.00992	0.020554
2017-03-20	0.005778	0.011907	-0.003269	0.011836	0.006715	0.00901	0.01769	0.002597	0.007285	0.019942
2017-03-21	0.003112	-0.000874	-0.00193	0.011051	0.009374	0.003345	0.016303	0.000187	-0.005388	0.01996
2017-03-22	0.009352	0.002326	-0.00559	0.017311	0.009051	0.004033	0.011571	0.000446	-4.3e-05	0.011692
2017-03-23	0.010565	0.003553	0.006204	0.017632	0.009307	0.00908	0.00938	0.005852	-0.001839	0.013859
2017-03-24	0.010626	0.011958	0.006846	0.011273	0.009296	0.007831	0.00864	0.005351	-0.002788	0.009181
2017-03-27	0.010581	0.011599	0.013003	0.011144	0.008725	0.007902	0.005072	0.008446	-0.001137	0.009
2017-03-28	0.012583	0.011393	0.012827	0.008464	0.006258	0.008156	0.005373	0.008318	-0.011837	0.013394
2017-03-29	0.007056	-0.000497	0.013195	-0.00268	0.007129	0.00756	0.005765	0.007847	-0.005895	0.00863
2017-03-30	0.003623	-0.000375	0.009432	-0.003898	0.005232	0.000631	0.003407	-4.3e-05	0.011117	0.008939
2017-03-31	0.003993	0.005877	0.019881	-0.000684	0.005482	4.5e-05	0.000825	0.012599	0.012271	0.012383
2017-04-03	-0.000405	0.004746	0.01423	-0.000363	0.005081	0.000375	0.002304	0.008558	0.012308	0.012108
2017-04-05	0.003432	0.004005	0.009864	0.000642	0.004396	0.012775	0.000653	0.005908	0.022611	0.014944
2017-04-06	-0.001061	0.004273	0.007499	0.004018	0.005394	0.010737	-0.000223	0.002517	0.021025	0.013244
2017-04-07	0.003212	0.006543	0.014542	0.003103	0.011491	0.008689	-0.000436	0.000225	0.02357	0.013026
2017-04-10	0.003261	0.005334	0.011389	0.004276	0.01157	0.008465	0.005285	-0.011601	0.023793	0.010818
2017-04-11	0.003237	0.007457	0.007663	0.010992	0.009107	0.01017	0.010442	-0.00731	0.023681	0.006694
2017-04-12	-0.004838	0.007282	0.002578	0.010934	0.009992	0.009108	0.01013	-0.000663	0.015535	0.00182
2017-04-13	-0.001108	0.007144	0.000119	0.010035	0.010169	0.012097	0.015957	0.000262	0.011369	0.014878
2017-04-17	-0.001298	-0.000296	-0.000536	0.009565	-0.000692	0.013206	0.016055	0.001132	0.032511	0.014369
2017-04-18	-0.003627	-0.000662	0.006323	0.009956	0.006842	0.004609	0.015543	0.004121	0.035196	0.013842
2017-04-19	-0.002727	-0.011524	0.006558	-0.002495	0.006689	0.004978	0.012434	0.004054	0.035079	0.012194
2017-04-20	0.005026	-0.009194	0.005861	0.001695	0.004496	0.006102	0.016696	0.004099	0.034745	0.011214
2017-04-21	0.003187	-0.009398	0.00582	0.005355	0.000755	0.0054	0.00478	-0.000976	0.034534	0.004978
2017-04-24	0.008959	0.006786	0.005779	0.005822	-0.000105	0.003611	0.004687	-0.001662	0.027217	0.004205
2017-04-25	0.006702	0.009403	0.001134	0.011297	0.003709	0.007157	0.003982	0.001784	0.003286	0.008919
2017-04-26	0.006174	0.00734	0.010681	0.014726	0.004429	0.005158	0.00831	0.009354	0.025756	0.01058
2017-04-27	0.008512	0.001282	0.010013	0.016658	0.005066	0.006614	0.006062	0.008779	0.025437	0.011143
2017-04-28	0.002649	-0.001272	0.009947	0.017416	0.004802	0.005809	0.006893	0.009185	0.02581	0.015239
2017-05-02	0.00093	-0.003278	0.008321	0.017577	0.005906	0.00421	0.007341	0.010266	0.023748	0.017938
2017-05-03	0.000334	-0.002916	-0.004008	0.015625	0.00193	0.004643	0.011844	0.008526	0.024136	0.001204
2017-05-04	0.000964	0.013258	-0.012192	0.010238	0.003597	0.004626	0.008365	0.005776	0.018931	0.000118
2017-05-05	0.008285	0.014804	0.003588	0.011558	0.003061	-0.000677	0.009193	0.011086	0.019823	-0.000714
2017-05-08	0.008431	0.015035	0.004054	0.010069	0.006285	0.001516	0.008938	0.011012	0.024706	0.01432
2017-05-09	0.006595	0.015392	0.008565	0.010635	0.005202	0.003796	0.008992	0.009107	0.024512	0.012942
2017-05-10	0.012568	0.014383	0.014923	0.015457	0.004642	0.001243	0.007074	0.011901	0.024633	0.025977
2017-05-11	0.012372	0.000278	0.01484	0.013973	0.004912	0.001115	0.006741	0.012898	0.023906	0.025848
2017-05-12	0.004693	0.003527	0.006263	0.011727	0.006245	0.004489	0.006695	0.006314	0.022245	0.024796
2017-05-15	0.004777	0.003956	0.005211	0.009968	0.007968	0.003833	0.005865	0.006779	-0.003815	0.025442
2017-05-16	0.001898	0.004393	0.004861	0.010373	0.007325	0.000797	0.007689	0.005795	-0.000689	0.025201
2017-05-17	-0.002541	0.003857	-0.004875	0.005045	0.007054	0.000404	0.006924	0.003782	-0.002532	0.012959
2017-05-18	0.014873	0.010425	0.006979	0.011715	0.008521	-0.000712	0.008503	0.0094	0.021232	0.017903
2017-05-19	0.015459	0.008236	0.007259	0.016016	0.007756	0.007229	0.010091	0.009919	0.020398	0.017852
2017-05-22	0.015131	0.007124	0.004928	0.019501	0.007434	0.004068	0.008952	0.006241	0.019243	0.016258
2017-05-23	0.012961	0.003604	0.001965	0.02037	0.012447	0.005527	0.007044	-0.001308	0.017673	0.012229
2017-05-24	0.011275	0.002835	0.002025	0.020316	0.0114	0.004944	0.006787	0.008621	0.01425	0.012841
2017-05-25	0.012628	0.018213	0.009649	0.018686	0.0104	0.005637	0.013881	0.014799	0.021672	0.01514
2017-05-26	0.012507	0.018316	0.019069	0.018617	0.007661	0.001318	0.01174	0.019911	0.022045	0.015796
2017-05-29	0.008137	0.019322	0.018288	0.014278	0.009683	0.002101	0.015717	0.017958	0.026663	0.015616
2017-05-30	0.007923	0.018441	0.010665	0.014093	0.020168	0.006209	0.015591	0.010819	0.027153	0.01455
2017-05-31	0.005188	0.01749	0.012332	0.013325	0.020089	0.009918	0.016837	0.011176	0.026813	0.00324
2017-06-01	0.000148	0.007379	0.016029	0.013621	0.019935	0.007055	0.007149	0.01748	0.025516	0.000793
2017-06-02	-0.009532	0.005066	0.001301	0.011763	0.019751	0.005887	0.006999	0.008478	0.026002	0.004173
2017-06-05	-0.008394	-0.002743	0.002085	0.009521	0.010477	-0.003749	0.001842	0.009493	-0.003653	0.004889
2017-06-06	0.006756	-0.00263	-0.000324	0.011606	0.007697	-0.003119	0.013839	0.007364	0.011097	0.00335
2017-06-07	0.006827	-0.000831	0.007016	0.011873	0.008578	-0.007529	0.018667	0.007532	0.010067	0.003458
2017-06-08	0.006862	-0.004366	0.005382	0.01008	0.010301	-0.004179	0.019961	0.005833	0.010439	0.005659
2017-06-09	0.00907	-0.00334	0.00553	0.008998	0.009915	-0.007338	0.019988	0.005757	0.017254	0.00294
2017-06-12	0.01055	0.005444	0.005841	0.008453	0.009185	-0.006826	0.02007	0.003235	0.017221	0.000352
2017-06-13	0.007689	0.005111	0.00475	0.004467	0.006727	0.002322	0.010117	0.003405	0.012869	-0.001145
2017-06-14	0.005739	0.001696	0.011117	0.000213	0.007494	0.003723	0.007747	0.006351	0.013331	-0.003844
2017-06-15	0.006774	0.00218	0.008356	0.001891	0.001202	0.003924	0.006111	0.004209	0.012563	-0.00519
2017-06-16	-0.002987	0.00185	0.008461	0.003343	0.010367	0.003686	0.006319	0.00493	0.009068	-0.00779
2017-06-19	-0.003703	-0.000138	0.005233	0.004365	0.010124	0.001063	0.003495	0.00602	0.008932	-0.003975
2017-06-20	-0.005364	0.000639	0.001496	0.004921	0.010091	0.013223	0.008129	0.006566	0.009203	-0.00291
2017-06-21	-0.001646	0.001347	-0.00451	0.000152	0.010147	0.012807	0.007917	0.007432	0.007727	-0.001613
2017-06-22	-0.003477	-0.001504	0.001904	0.0038	0.006178	0.012249	0.00654	0.011857	0.008863	-0.007174
2017-06-23	0.007486	0.00308	0.003384	0.004065	-0.005754	0.014527	0.004458	0.012213	0.008977	-0.003472
2017-06-27	0.004756	0.003781	-0.003625	0.001423	-0.008587	0.013873	0.007732	0.010491	0.010742	0.003092
2017-06-28	0.005328	0.006109	-0.00262	0.003752	-0.007218	0.011038	0.002684	0.003919	0.011058	0.005493
2017-06-29	0.006377	0.006172	-0.000845	0.003768	-0.006758	0.009359	0.003451	0.007699	0.013313	0.005066
2017-06-30	0.006062	0.005356	-0.0008	0.013943	0.007945	0.009904	0.005931	0.00145	0.009728	0.008483
2017-07-03	0.008154	0.005962	0.004994	0.01894	0.007178	0.006554	0.007059	0.000832	0.012816	0.008505
2017-07-04	0.007315	-0.01385	0.012667	0.019458	0.00904	0.003592	-0.00705	0.002623	0.008127	0.012434
2017-07-05	0.008415	-0.006326	0.006382	0.019415	0.009518	0.006284	0.001728	-0.00377	0.010881	0.011849
2017-07-06	0.008088	-0.006115	0.005593	0.019373	0.009174	0.006041	0.002926	0.0009	0.012454	0.012468
2017-07-07	0.007401	-0.004074	0.003663	0.019053	0.006766	0.005794	0.004381	-0.00093	0.009	0.009905
2017-07-10	0.0016	0.00182	0.003613	0.005328	0.008567	-0.004031	0.017888	0.000111	0.008322	0.020988
2017-07-11	-0.002302	0.003026	0.004338	0.00435	0.008038	-0.003237	0.018215	0.000589	0.015602	0.023679
2017-07-12	-0.003404	0.002527	0.005146	0.002594	0.007898	-0.002467	0.017948	0.006057	0.014727	0.023309
2017-07-13	-0.003261	0.004512	0.004794	0.009532	0.007482	0.002473	0.017309	0.005391	0.012509	0.023358
2017-07-14	-0.00175	0.002151	-0.001314	0.009076	0.007104	0.001613	0.01805	0.005312	0.008794	0.023165
2017-07-17	-0.00242	-0.001004	-0.001614	0.013766	0.004561	0.002212	0.009086	0.00491	0.010601	0.012993
2017-07-18	-0.006829	-0.006219	0.009298	0.022971	-0.002123	0.005778	0.006954	0.009737	0.007753	0.001543
2017-07-19	-0.005041	-0.005813	0.00853	0.023369	0.006778	0.005479	0.007029	0.005964	0.012105	0.015009
2017-07-20	-0.001444	-0.010881	0.009349	0.022733	0.010964	0.002849	0.009605	0.006441	0.012197	0.016109
2017-07-21	-0.002075	-0.010594	0.017028	0.02285	0.011649	-0.001679	0.010533	0.007962	0.013975	0.01874
2017-07-24	-0.002602	-0.009612	0.017139	0.02323	0.012154	0.001896	0.010728	0.007995	0.011484	0.019829
2017-07-25	-0.00125	-0.016686	0.013549	0.009856	0.012259	0.000316	0.010663	0.004275	0.009113	0.019773
2017-07-26	-0.000879	-0.013255	0.012987	0.005434	0.005291	1.5e-05	0.011467	0.001325	0.004151	0.014731
2017-07-27	0.002806	-0.011889	0.016291	0.005771	0.007733	-0.008712	0.015909	0.001543	0.003586	0.019923
2017-07-28	0.003359	0.001315	0.006789	0.005694	0.011547	0.0026	0.014064	-0.005897	-0.000953	0.018458
2017-07-31	0.004393	0.005532	0.00811	0.005961	0.012482	0.006525	0.013385	-0.000122	0.000602	0.016639
2017-08-01	0.009863	0.006502	0.007333	0.006074	0.013222	0.006539	0.013222	-0.001069	-0.000197	0.005153
2017-08-02	0.010459	0.007262	0.007035	0.004034	0.009017	0.007646	0.014106	-0.001259	-0.002409	0.005239
2017-08-03	0.009894	0.013809	0.000858	0.00411	0.008894	0.008829	0.008379	0.001165	0.001057	0.001053
2017-08-04	0.010277	0.014435	-0.006055	0.004156	0.006508	0.001803	0.006271	0.011694	-0.000437	0.002214
2017-08-07	0.010322	0.01053	-0.006713	0.002203	0.004754	0.004472	0.005647	0.012153	0.005062	0.002341
2017-08-08	0.002596	0.013104	0.015342	0.00833	0.004512	0.004895	0.005036	0.02259	0.025153	0.006743
2017-08-09	0.010928	0.013138	0.015546	0.008386	0.016035	0.004677	0.004184	0.023163	0.024977	0.007747
2017-08-10	0.017742	0.009314	0.015752	0.008754	0.017421	0.004385	0.006078	0.024364	0.02962	-0.000251
2017-08-11	0.014633	0.003053	0.012396	0.007028	0.019211	-0.001231	0.003961	0.019424	0.028232	-6.3e-05
2017-08-14	0.018958	0.005245	0.016683	0.009098	0.02156	-0.000142	0.000892	0.018499	0.035565	0.00159
2017-08-16	0.022859	0.012197	0.014148	0.01755	0.022663	0.014956	0.001279	0.014499	0.034043	0.001865
2017-08-17	0.022128	0.011496	0.014657	0.016796	0.020291	0.013703	0.010351	0.014421	0.034234	0.010339
2017-08-18	0.016548	0.01141	0.010324	0.015402	0.015983	0.014674	0.021295	0.001573	0.028489	0.007946
2017-08-21	0.014921	0.010164	0.010438	0.013781	0.0179	0.015796	0.022031	0.013712	0.028268	0.013294
2017-08-22	0.01325	0.009332	0.005655	0.014293	0.01428	0.019004	0.022233	0.013591	0.010233	0.013277
2017-08-23	0.006081	0.010512	0.007932	0.001352	0.013411	0.013535	0.022401	0.014034	0.022756	0.015435
2017-08-24	0.006266	0.008844	0.008943	0.00111	0.018675	0.015426	0.021027	0.014328	0.022902	0.013991
2017-08-28	0.007554	0.00613	0.008234	0.0051	0.016174	0.008226	0.015796	0.013651	0.022549	0.011639
2017-08-29	0.005854	0.009776	0.012045	0.007902	0.0151	0.007774	0.009247	0.010565	0.022165	0.015714
2017-08-30	0.003833	0.010876	0.019048	0.010057	0.01507	0.008898	0.00918	0.016092	0.021653	0.015846
2017-08-31	0.002675	0.005223	0.019239	0.0099	0.015699	0.011679	0.008762	0.015673	0.011844	0.010781
2017-09-01	0.01159	0.007184	0.018591	0.009265	0.0135	0.006894	0.008058	0.015054	0.015115	0.010432
2017-09-04	0.01402	0.008771	0.018963	0.009287	0.013512	0.006953	0.003113	0.017443	0.020055	0.009732
2017-09-05	0.01171	0.003731	0.009231	0.006431	0.010776	0.00289	0.00325	0.013545	0.017724	0.008314
2017-09-06	0.012146	0.001881	0.001719	0.007469	0.013667	0.010283	0.003668	0.005927	0.017875	0.003422
2017-09-07	0.012477	0.002062	0.003811	0.006321	0.013589	0.008717	0.00442	0.006039	0.017757	5.9e-05
2017-09-08	0.005604	-0.001647	0.004408	0.007342	0.008327	0.008563	0.0044	0.005719	0.015669	0.005325
2017-09-11	0.0021	0.000424	0.004637	0.007446	0.008589	0.010552	-0.000479	0.007398	0.012216	0.004677
2017-09-12	0.005797	0.000352	0.0028	0.010453	0.013942	0.009122	0.000688	0.011205	0.014964	0.002627
2017-09-13	0.007177	-0.00241	0.002828	0.010271	0.012166	0.012681	-0.005136	0.017331	0.017187	0.001998
2017-09-14	0.005526	-0.003094	0.002718	0.009844	0.014418	0.006375	-0.005284	0.017239	0.016887	-0.00122
2017-09-15	0.001721	0.000461	-0.001512	0.010147	0.012201	0.00396	0.001641	0.016592	0.013663	-0.000314
2017-09-18	0.006024	-0.004517	-0.002151	0.009688	0.011479	0.009177	-0.000705	0.015022	0.013941	0.010019
2017-09-19	0.004217	-0.004595	-0.010738	0.00454	0.012282	0.008549	-0.000307	0.012525	0.005164	0.009847
2017-09-20	0.007143	-0.001695	-0.011159	-0.003993	0.011717	0.014491	0.0001	0.003548	0.000736	0.011161
2017-09-21	0.008896	0.001151	-0.008036	0.001446	0.014432	0.012433	2.1e-05	0.005371	0.013628	0.010872
2017-09-22	0.012176	0.012419	0.010988	0.006272	0.01822	0.010923	-0.000181	0.013773	0.024346	0.013594
2017-09-25	0.007332	0.007398	0.009682	0.006969	0.019715	0.012759	-0.000659	0.013636	0.024205	0.005604
2017-09-26	0.002754	0.00763	0.010503	0.003241	0.019787	0.017231	-0.000613	0.007566	0.028124	-0.000511
2017-09-27	0.006898	0.008899	0.011453	-0.001643	0.020968	0.009442	-0.000893	0.007649	0.027776	0.000521
2017-09-28	0.010777	0.014981	0.011629	0.008542	0.016353	0.007731	-0.003829	0.009169	0.029664	0.005409
2017-09-29	0.014191	0.01189	0.007054	0.007766	0.016649	0.009219	-0.006563	0.00963	0.028679	0.010981
2017-10-03	0.013403	0.011221	0.01479	0.011332	0.015764	0.009247	-0.001402	0.012094	0.023861	0.008077
2017-10-04	0.013418	0.011187	0.01909	0.014309	0.017689	0.005918	-0.001348	0.01353	0.021887	0.004585
2017-10-05	0.001415	-0.005257	0.010891	0.011226	0.005035	0.011917	-0.003192	0.009706	0.005299	0.00606
2017-10-06	0.001446	-0.007409	0.006654	0.011167	0.005005	0.012728	0.005215	0.011131	0.00739	0.005353
2017-10-09	-0.002019	-0.007147	0.013083	0.007606	0.007227	0.013485	0.00371	0.017349	0.005497	-0.003354
2017-10-10	-0.005839	-0.006778	0.012156	0.008653	0.007166	0.016053	0.004002	0.016297	0.012326	0.003167
2017-10-11	0.000186	0.003501	0.008617	0.001673	0.006854	0.010894	0.001954	0.015822	0.019365	0.016789
2017-10-12	0.005066	0.006482	0.012507	0.005208	0.008995	0.013502	-0.002103	0.013926	0.020635	0.015337
2017-10-13	0.004106	0.009812	0.010633	0.006564	0.008601	0.016547	-0.008814	0.008494	0.020709	0.024142
2017-10-16	0.008039	0.010251	0.004523	0.006285	0.010876	0.014823	-0.010964	-0.001457	0.017421	0.020691
2017-10-17	0.008317	0.011066	0.004883	0.005315	0.010798	0.01337	-0.001916	-0.001407	0.016236	0.014894
2017-10-18	0.006613	0.015991	0.012683	0.004511	0.010455	0.013452	0.002145	-0.000324	0.000253	0.028421
2017-10-19	0.00623	0.015863	0.014197	-0.001197	0.008691	0.008912	-9.9e-05	0.006548	-0.001327	0.028654
2017-10-23	0.006248	0.009581	0.015959	0.002121	0.009628	0.001849	0.003517	0.006076	0.000866	0.025564
2017-10-24	-0.007937	0.012795	0.016274	-0.000229	0.002651	0.001965	0.004909	0.006113	-0.001732	0.022448
2017-10-25	-0.00079	0.027434	0.016415	0.001233	-0.00019	-0.000403	0.005321	0.005889	-0.00012	0.020495
2017-10-26	0.001096	0.025508	0.012077	0.00101	0.00592	7.6e-05	0.004705	0.012005	-0.000863	0.013693
2017-10-27	-0.000834	0.02489	0.017914	0.001085	0.012793	-0.000538	0.004535	0.014735	0.001651	0.030528
2017-10-30	-0.001395	0.024656	0.015292	-0.001691	0.012914	-0.003681	-0.000349	0.01507	0.009792	0.029304
2017-10-31	0.001928	0.024969	0.015258	-0.001838	0.012435	0.001779	-0.001738	0.015607	0.018332	0.029797
2017-11-01	0.004371	0.013052	0.015444	0.00654	0.00805	-0.000965	-0.004481	0.01564	0.018622	0.032278
2017-11-02	0.00709	0.013361	0.012061	0.010012	0.013037	0.000227	-0.002434	0.008605	0.019611	0.032014
2017-11-03	0.003787	0.008989	0.000608	0.009979	0.014062	0.003189	-0.00272	0.001634	0.016703	0.0189
2017-11-06	0.007073	0.011701	-0.003929	0.009398	0.013863	0.003555	0.003732	-0.009633	0.017841	0.022651
2017-11-07	0.009243	0.016567	0.011757	0.009621	0.020822	0.004086	0.009947	0.003333	0.02177	0.025084
2017-11-08	0.010155	0.008533	0.008339	0.001717	0.02087	0.004175	0.008803	0.004165	0.011994	0.010283
2017-11-09	0.00957	0.010373	0.013147	-0.005976	0.016764	0.007703	0.009019	0.00543	0.012124	0.008796
2017-11-10	0.009647	0.010321	0.012731	-0.001239	0.016687	0.007186	0.009724	0.004534	0.010999	0.008857
2017-11-13	-0.006671	0.010599	0.012108	0.00346	0.015881	0.008926	0.009921	0.000798	0.009292	0.010999
2017-11-14	-0.003191	0.00493	0.010778	0.003863	-0.000409	0.011561	-0.00104	-0.001211	0.007521	0.009241
2017-11-15	-0.004023	0.003371	0.008004	0.007823	0.002375	0.01068	-0.002949	-0.004557	0.011175	0.013974
2017-11-16	0.00291	0.006625	0.012747	0.011027	0.006521	0.00968	0.013235	0.003896	0.015485	0.018076
2017-11-17	0.004587	0.007745	0.010258	0.011285	0.010842	0.009484	0.016104	0.006387	0.024536	0.018882
2017-11-20	0.00184	0.005834	0.003787	0.01075	0.010323	0.008982	0.016253	0.005681	0.022881	0.019533
2017-11-21	0.00181	0.004653	0.003537	0.010385	0.01336	0.005416	0.015861	0.001872	0.025281	0.019061
2017-11-22	-0.009211	0.00316	8e-05	0.001583	0.010014	0.005543	0.015653	-0.007505	0.022407	0.009537
2017-11-23	-0.003861	0.000882	-0.002807	-0.000912	0.010113	0.005685	0.011389	-0.007711	0.022694	0.009121
2017-11-24	-0.007164	-0.018683	-0.002381	-0.002617	0.009473	0.006465	0.006508	-0.006948	0.014284	0.009161
2017-11-27	-0.007531	-0.012292	-0.000579	-0.003158	0.009695	0.001709	0.005303	-0.00346	0.007854	0.008293
2017-11-28	-0.006992	-0.009837	0.0011	-0.004515	0.002083	0.002365	0.007946	-0.004463	0.001928	0.007702
2017-11-29	-0.008158	-0.007545	-0.000282	-0.004403	-0.00164	0.007345	0.008489	-0.00437	0.002496	0.007103
2017-11-30	0.003087	0.010634	0.007315	-0.001549	0.002182	0.009303	0.005681	0.001034	0.004033	0.005875
2017-12-01	0.005565	0.009635	0.007185	-0.003085	0.002871	0.010453	0.001057	0.003111	0.015886	0.011621
2017-12-04	0.003383	0.005378	0.004591	-0.002876	0.003801	0.014011	0.012079	0.005871	0.013506	0.009141
2017-12-05	0.001384	0.008971	0.010307	-0.003232	0.004278	0.015406	0.011922	0.007074	0.013243	0.010133
2017-12-06	-0.004279	0.009794	0.011709	-0.005789	0.005583	0.015507	0.012341	0.006405	0.011465	0.011303
2017-12-07	0.014841	0.009882	0.008823	0.005194	0.007768	0.010808	0.011974	0.01594	0.017288	0.027767
2017-12-08	0.014285	0.011135	-0.002322	0.013078	0.009959	0.010354	0.005698	0.010864	0.011919	0.026108
2017-12-11	0.01388	0.010356	-0.008235	0.012589	0.010235	0.008885	0.003067	0.012079	0.010722	0.02491
2017-12-12	0.014665	0.013619	-0.001412	0.015817	0.011672	-0.003817	0.002198	0.013439	0.016286	0.027978
2017-12-13	0.014506	0.010894	-0.003	0.016264	0.011626	-0.002891	0.00392	0.010953	0.021081	0.027209
2017-12-14	0.008975	0.009224	0.000752	0.016057	0.011854	0.004541	0.002973	0.005585	0.014591	0.01404
2017-12-15	0.010687	0.009599	0.001167	0.00922	0.008849	0.006569	0.003295	0.002832	0.019841	0.012246
2017-12-18	0.012236	0.01046	0.000823	0.007789	0.00924	0.00642	-0.005771	0.001293	0.019787	0.013925
2017-12-19	0.018113	0.003266	-0.006438	0.006111	0.008781	0.004911	-0.004364	-0.008677	0.019593	0.011017
2017-12-20	0.016959	-0.000621	-0.00348	-0.000398	-0.001333	0.000659	-0.000751	-0.005519	0.014862	0.009081
2017-12-21	0.019511	0.002032	-0.006179	0.000908	-0.000998	-0.000928	0.001089	-0.009283	0.01382	0.009962
2017-12-22	0.019465	-0.002356	-0.005069	0.000959	0.001232	-0.002781	0.00598	-0.006169	0.014879	0.007521
2017-12-26	0.019286	-0.006012	-0.003775	0.000777	0.001496	-0.000642	0.005997	-0.006031	0.011712	0.012925
2017-12-27	0.000863	-0.005345	0.001592	-0.005011	0.007373	-0.001153	0.003774	0.001931	0.016386	0.011604
2017-12-28	0.001063	-0.005527	0.001334	-0.005451	0.009073	0.001987	0.004224	0.002986	0.016253	0.011321
2017-12-29	0.005487	-0.003155	0.001066	0.002142	0.009462	0.003031	0.006303	0.003595	0.01632	0.012485
2018-01-01	0.008366	-0.001048	-0.000493	0.002943	0.009496	0.00317	0.005528	-0.001558	0.015702	0.015124
2018-01-02	0.008121	-0.002574	-0.00942	0.004597	0.011536	0.005731	0.006013	-0.012379	0.018179	0.012022
2018-01-03	0.008496	-0.002975	-0.008445	0.004949	0.000366	0.008367	0.006571	-0.015172	0.016503	0.012297
2018-01-04	0.008268	-0.000416	-0.0002	0.004482	0.005864	0.006117	0.006524	0.001001	0.001119	0.015107
2018-01-05	0.00278	0.000778	-0.000982	0.003427	0.006955	0.01034	-0.003363	0.00066	0.00288	0.019588
2018-01-08	-0.000702	-0.008813	-0.004689	0.004725	0.009274	0.010723	0.006664	0.002909	0.004602	0.024248
2018-01-09	0.001128	-0.012743	-0.003852	-0.001596	0.008748	0.016524	0.005511	0.000624	0.012253	0.024168
2018-01-10	0.002352	-0.005911	-0.003408	0.00106	0.00843	0.015967	0.008254	-0.000795	0.011599	0.02409
2018-01-11	0.002542	-0.007021	0.00175	-0.000503	0.007337	0.016665	0.005947	-0.002829	0.007364	0.023407
2018-01-12	-8.3e-05	-0.008136	0.000893	0.003608	0.00747	0.013255	0.00737	-0.002511	0.019208	0.015353
2018-01-15	0.001539	0.00289	0.002204	0.000447	-0.000741	0.009345	0.009999	0.000149	0.020037	0.005465
2018-01-16	0.005288	0.004815	0.014558	0.004935	0.00092	0.002516	0.018236	0.01073	0.024465	0.006937
2018-01-17	0.006933	0.008292	0.014328	0.00718	0.008258	-0.000572	0.017555	0.010938	0.024393	0.009201
2018-01-18	0.00593	0.006806	0.014906	0.008598	0.010246	-0.000271	0.018341	0.012584	0.024878	0.015157
2018-01-19	0.005107	0.007992	0.015855	0.008352	0.011165	0.005076	0.01773	0.013484	0.026997	0.016839
2018-01-22	0.004083	0.007973	0.022943	0.00824	0.011774	0.004333	0.015528	0.015102	0.029073	0.017241
2018-01-23	-0.010282	0.000847	0.017493	-0.004752	0.010765	0.0057	0.00756	0.015086	0.026058	0.017698
2018-01-24	-0.001964	0.005466	0.019813	-0.004631	0.009084	0.011023	0.008115	0.015038	0.025702	0.021395
2018-01-25	0.005892	0.008588	0.016919	0.001848	0.006364	0.011768	0.015023	0.009076	0.015031	0.019885
2018-01-29	0.013158	0.005813	0.018268	0.003847	0.009661	0.012052	0.014844	0.012703	0.014812	0.016972
2018-01-30	0.013449	0.010547	0.009214	0.004261	0.00886	0.010382	0.016072	0.01385	0.00569	0.017224
2018-01-31	0.013128	-0.001093	-0.000666	0.006624	0.006905	0.01058	0.016541	0.00716	0.002035	0.016572
2018-02-01	0.01328	5.4e-05	0.006865	0.007331	0.002255	0.008297	0.011805	0.011502	-0.002173	-0.001532
2018-02-02	0.022385	0.017081	0.020784	0.0078	0.00477	0.009233	0.010754	0.020872	0.027345	0.01639
2018-02-05	0.020571	0.015572	0.021296	0.008865	0.009849	0.00645	0.001699	0.021342	0.027574	0.021986
2018-02-06	0.021324	0.01559	0.020323	0.012957	0.010158	0.006836	0.013645	0.018316	0.02728	0.022203
2018-02-07	0.021671	0.012078	0.021894	0.013133	0.015617	0.008577	0.013756	0.022289	0.02949	0.021814
2018-02-08	0.02272	0.019211	0.022477	0.012397	0.020728	0.007142	0.01847	0.022256	0.032372	0.024011
2018-02-09	0.015115	0.014523	0.010923	0.011996	0.018875	0.006269	0.018491	0.014704	0.021194	0.017749
2018-02-12	0.015859	0.016194	0.013533	0.012798	0.018964	0.004506	0.018448	0.015623	0.021308	0.013826
2018-02-14	0.010808	0.017196	0.004772	0.001399	0.015315	0.008001	0.009776	0.010968	0.007954	0.012875
2018-02-15	0.011064	0.017908	0.003436	0.001329	0.016227	0.004263	0.009579	0.005623	0.014947	0.012976
2018-02-16	0.012326	0.015088	0.011421	0.003137	0.008487	0.003906	0.001493	0.0101	0.013768	0.0108
2018-02-19	0.01284	0.012676	0.010144	0.006049	0.010257	0.000433	-0.000845	0.010982	0.014557	0.009693
2018-02-20	0.005873	0.007553	0.00648	0.002421	-0.001161	0.001393	-0.000941	0.009385	0.001242	0.010561
2018-02-21	0.006303	0.004861	0.005717	0.007098	0.001636	-0.004929	0.011909	0.010506	-0.010642	0.008713
2018-02-22	0.004608	0.002556	0.005738	0.006186	0.006417	-0.004578	0.011935	0.008382	0.006124	0.00799
2018-02-23	0.00716	0.007495	0.007517	0.008161	0.01476	0.000257	0.011532	0.012035	0.007014	0.011831
2018-02-26	0.014985	0.010495	0.008304	0.003737	0.013322	0.003704	0.014191	0.011679	0.01926	0.010151
2018-02-27	0.014681	0.015482	0.007222	0.003085	0.013693	0.002951	0.01422	0.01159	0.022714	0.010376
2018-02-28	0.014617	0.017588	0.007278	0.004894	0.011378	0.009038	0.008462	0.011605	0.022145	0.011481
2018-03-01	0.011996	0.018651	-0.001985	0.004171	0.012318	0.011225	0.00934	0.000764	0.022632	0.009712
2018-03-05	0.016619	0.015464	0.01469	0.005898	-0.003284	0.007674	0.00803	0.011827	0.022818	0.008837
2018-03-06	0.008576	-0.002858	0.012491	0.006851	-0.000501	0.007987	0.008171	0.008334	0.00949	0.010653
2018-03-07	0.008203	-0.003403	0.011277	0.006124	0.004594	0.006718	0.007988	0.009262	0.006849	0.006164
2018-03-08	0.012537	0.015213	0.018348	0.006468	0.004227	0.005653	0.004761	0.011413	0.01642	0.005981
2018-03-09	0.012432	0.015141	0.018228	0.006827	0.00414	-0.000504	0.006414	0.010625	0.016586	0.008546
2018-03-12	0.013311	0.019934	0.018509	0.014185	0.010466	0.001037	0.011207	0.016109	0.017505	0.022094
2018-03-13	0.006358	0.017352	0.017779	0.011499	0.012673	0.001141	0.013535	0.018235	0.012744	0.022336
2018-03-14	0.005949	0.011461	0.011052	0.012145	0.006816	0.000547	0.013167	0.016627	0.009247	0.017664
2018-03-15	0.005046	0.011307	0.014099	0.012772	0.006391	0.002829	0.013194	0.019091	0.005784	0.017766
2018-03-16	0.013648	0.013327	0.0195	0.015475	0.010809	0.007688	0.013687	0.022488	0.01278	0.018197
2018-03-19	0.00856	0.008273	0.012555	0.00075	0.011009	0.00733	0.011233	0.018833	0.020654	0.021943
2018-03-20	0.00974	0.005156	0.001032	0.003526	0.008131	0.00982	0.014948	0.001512	0.014353	0.018353
2018-03-21	0.009678	0.001444	0.010859	0.005746	0.007276	0.014257	0.014963	0.01067	0.018061	0.023908
2018-03-22	0.009477	0.00138	0.013404	0.00563	0.006638	0.016712	0.015235	0.011709	0.017137	0.024328
2018-03-23	0.004523	0.009617	0.008875	0.002182	0.007446	0.017282	0.015326	0.006866	0.021384	0.024409
2018-03-26	0.012221	0.021107	0.006538	0.00432	0.010025	0.019325	0.009842	-0.001116	0.021789	0.017647
2018-03-27	0.01177	0.021608	0.005551	0.00572	0.011706	0.02025	0.004611	0.006223	0.021986	0.02075
2018-03-28	0.011785	0.021799	0.007462	0.006443	0.012661	0.019786	0.003689	0.005738	0.020857	0.019514
2018-04-02	0.015066	0.021689	0.007753	0.010091	0.017334	0.018539	0.007399	0.005527	0.021537	0.020321
2018-04-03	0.010868	0.015302	0.002233	0.007249	0.014833	0.014805	0.007704	0.001694	0.006391	0.021416
2018-04-04	0.010307	0.014787	0.006244	0.007981	0.016536	0.012067	0.0093	0.008842	0.007204	0.017613
2018-04-05	0.011199	0.022078	0.010454	0.008094	0.016555	0.010016	0.012898	0.009979	0.018112	0.018775
2018-04-06	0.009148	0.021527	0.006998	0.005911	0.014474	0.013994	0.013426	0.010789	0.015283	0.012502
2018-04-09	0.004798	0.020777	0.008789	0.00351	0.01029	0.014382	0.012144	0.012644	0.01592	0.011744
2018-04-10	0.010124	0.020653	0.009147	0.004186	0.00997	0.0144	0.012381	0.013198	0.016553	0.008959
2018-04-11	0.010139	0.016138	0.004221	0.002743	0.004295	0.014842	0.013073	0.019584	0.012418	0.00642
2018-04-12	-0.000659	0.004346	0.002408	0.003624	0.006272	0.007258	0.019568	0.01852	0.012545	0.001954
2018-04-13	-0.001346	0.004536	0.002292	0.005086	0.003765	0.002278	0.018363	0.017555	0.012179	-0.002805
2018-04-16	-0.001015	0.00221	-0.00749	0.002979	0.007288	0.017935	0.017671	0.011057	0.01672	-0.002703
2018-04-17	-0.005715	-0.003531	-0.003552	0.00637	0.007602	0.022731	0.019055	0.01251	0.016603	-0.003127
2018-04-18	-0.005595	-0.000746	0.001687	0.00951	0.008407	0.023059	0.019102	-0.004103	0.01617	0.001303
2018-04-19	-0.005146	-0.00225	0.003255	0.007561	0.00643	0.022891	0.006493	0.004513	3.2e-05	0.002465
2018-04-20	-0.004457	0.002355	0.001995	0.005873	0.006298	0.024034	0.022576	0.004661	0.011078	-0.001696
2018-04-23	-0.004549	0.002091	0.004431	0.009498	0.007518	0.023818	0.021724	0.007448	0.010841	-0.012741
2018-04-24	-0.004192	0.004055	0.017818	0.008798	0.006676	0.021515	0.023141	0.013621	0.010213	-0.010706
2018-04-25	-0.012671	0.00594	0.016828	0.000243	0.008646	0.021574	0.022757	0.015442	0.01013	-0.010021
2018-04-26	-0.011256	0.010111	0.015359	0.007296	0.008623	0.019474	0.022711	0.013137	0.011674	0.016722
2018-04-27	-0.011883	0.014313	0.013307	0.007145	0.009218	0.021343	0.016644	0.013303	0.007879	0.016456
2018-04-30	-0.009886	0.014156	0.021838	0.008419	0.007239	0.021018	0.017989	0.016024	0.005878	0.015288
2018-05-02	0.004735	0.014751	0.015666	0.009209	0.009904	0.012933	0.01599	0.010997	0.013802	0.014993
2018-05-03	0.005368	0.008403	0.016344	0.012499	0.008269	0.012744	0.017403	0.00835	0.01677	0.011883
2018-05-04	0.007212	0.009528	0.016151	0.0118	0.010787	0.014293	0.014711	0.007815	0.01662	0.001254
2018-05-07	0.013387	-0.000579	0.01701	0.013708	0.008532	0.013304	0.014507	0.012629	0.019488	-0.002313
2018-05-08	0.012703	0.004792	0.010794	0.010567	0.001904	0.013403	0.005664	0.010386	0.018349	-0.000444
2018-05-09	0.011305	0.002752	0.01094	0.010601	0.00044	0.019667	0.00975	0.009045	0.01454	0.000686
2018-05-10	0.01153	0.00577	0.008021	0.009187	0.004018	0.019108	0.002854	0.006002	0.016053	0.000846
2018-05-11	0.009321	0.005021	0.000462	0.009054	0.003578	0.019252	0.004103	0.004319	0.016436	0.022835
2018-05-14	-0.000531	0.004629	-0.004971	0.006407	0.004896	0.016207	0.004342	-0.002895	0.011788	0.022292
2018-05-15	0.000407	0.000388	0.000349	0.00626	0.003928	0.018445	0.00261	0.000518	0.007599	0.021729
2018-05-16	-5e-06	0.008698	0.012459	0.011824	0.005424	0.018668	-1.9e-05	0.011798	0.019191	0.020671
2018-05-17	0.001225	0.009688	0.010519	0.01246	-0.000233	0.018413	-0.002504	0.011027	0.017003	0.021561
2018-05-18	0.007435	0.000674	0.004173	0.012295	0.010422	0.01785	-0.00393	0.008967	0.019226	0.004238
2018-05-21	0.010747	-0.003596	0.004659	0.01365	0.014103	0.017766	-0.004603	0.0087	0.023286	0.003493
2018-05-22	0.018293	0.000568	0.005318	0.013522	0.016922	0.012402	-0.007974	0.008414	0.023952	0.005576
2018-05-23	0.018252	-0.004291	0.01238	0.008441	0.016784	0.014994	-0.008363	0.019538	0.021119	0.006086
2018-05-24	0.018476	0.00908	0.012811	0.008105	0.018195	0.013822	0.013853	0.018195	0.0194	0.016872
2018-05-25	0.020546	0.007707	0.019175	0.00464	0.017124	0.013239	0.012752	0.025899	0.021907	0.014073
2018-05-28	0.017935	0.006088	0.02096	0.003258	0.010312	0.013093	0.018153	0.027406	0.014113	0.013093
2018-05-29	0.016114	0.016774	0.020935	0.004423	0.013719	0.001467	0.018173	0.027322	0.014267	0.013444
2018-05-30	0.015691	0.016286	0.008251	0.000122	0.01463	0.008815	0.01807	0.023754	0.010641	0.010358
2018-05-31	0.009616	0.017828	0.006303	0.001305	0.0153	0.008605	0.011143	0.01894	0.012142	0.005036
2018-06-01	0.003646	0.018885	0.002436	0.00481	0.014644	0.010439	0.011818	0.016698	0.011039	-0.0064
2018-06-04	-0.000323	0.018993	-0.004598	0.006672	-0.005494	0.012697	0.005732	0.006918	0.013225	0.008775
2018-06-05	-0.001202	0.016379	-0.007846	0.006815	0.001141	0.009806	0.011065	0.006186	0.01303	0.017274
2018-06-06	0.010109	0.016812	-0.011637	0.011309	0.011592	0.009456	0.013249	0.003712	0.020217	0.026042
2018-06-07	0.009164	0.010391	-0.001028	0.011947	0.012459	0.014545	0.014334	0.00447	0.025595	0.02655
2018-06-08	0.009492	0.009206	-0.003338	0.01151	0.019472	0.012917	0.012778	-0.000576	0.025411	0.026515
2018-06-11	0.008333	-0.002519	0.002379	0.007879	0.018788	0.011872	0.012805	0.000866	0.018656	0.025534
2018-06-12	0.00654	-0.003216	0.001656	0.004824	0.014157	0.011962	-0.002647	0.0003	0.015014	0.014911
2018-06-13	-0.006098	-0.004003	0.002115	0.005447	0.015025	0.014564	0.000328	0.001481	0.014421	0.01216
2018-06-14	-0.015503	-0.001792	-0.005168	0.003292	0.014376	0.010509	0.012131	-0.000706	-0.004529	0.010038
2018-06-15	-0.005478	0.001118	-0.005817	0.00341	0.007141	0.013686	0.016558	0.001261	0.001708	0.010395
2018-06-18	-0.003941	0.00125	-0.006573	0.002725	0.009351	0.014098	0.018132	0.010085	0.000395	-0.000997
2018-06-19	0.003504	-0.002303	0.008926	-0.009751	0.012027	0.016478	0.019644	0.011872	0.00333	-0.000783
2018-06-20	0.005816	0.006379	0.012172	-0.01105	0.012177	0.019706	0.017928	0.011561	0.007417	-0.005369
2018-06-21	0.007229	0.006046	0.013759	-0.007907	0.013297	0.015924	0.016237	0.013017	0.007311	0.001909
2018-06-22	0.008672	0.007649	0.01638	0.004496	0.010998	0.015881	0.00283	0.010849	0.004958	0.011569
2018-06-25	0.011094	0.011427	0.017362	0.005395	0.011434	0.004711	0.007104	0.009029	0.007547	0.011268
2018-06-26	0.010338	0.009706	0.015615	0.008026	0.011423	0.005255	0.001757	0.007765	0.004674	0.014221
2018-06-27	0.009133	0.008808	0.014443	0.008587	0.011042	-0.003422	0.000177	0.022224	0.00438	0.015977
2018-06-28	0.009085	0.00917	0.000387	0.009243	0.01112	-0.001511	0.002118	0.020403	0.006987	0.011674
2018-06-29	0.010368	0.003293	0.024237	0.014434	0.005988	0.012448	0.00334	0.026418	0.0211	0.014812
2018-07-02	0.008055	0.001602	0.024199	0.014562	0.00585	0.013856	0.00356	0.02635	0.021137	0.02154
2018-07-03	0.011936	0.001051	0.024755	0.014063	0.013135	0.013619	0.004891	0.026848	0.021711	0.020264
2018-07-04	0.010399	0.000241	0.023406	0.013311	0.013123	0.011738	0.008351	0.02355	0.01977	0.019441
2018-07-05	0.005308	-0.004218	0.021375	0.011238	0.013461	0.013353	0.014565	0.018377	0.018588	0.019169
2018-07-06	0.007723	-0.005621	0.015632	0.007063	0.014116	0.009401	0.01359	0.005946	0.01401	0.011918
2018-07-09	0.001508	-0.001137	0.013662	0.001651	0.014862	-0.001309	0.012738	0.004253	0.012012	-0.000379
2018-07-10	0.001352	-0.005436	0.016486	0.001783	0.012096	0.011052	0.011013	0.005488	0.015468	0.007634
2018-07-11	0.010883	0.000813	0.016992	0.001761	0.010543	0.012556	0.01707	0.008011	0.015451	0.009439
2018-07-12	0.013174	0.002917	0.0135	-0.001325	0.007792	0.010851	0.012539	0.007177	0.011503	0.00938
2018-07-13	0.010002	0.007164	0.013969	0.006334	0.007614	0.010623	0.012619	0.009014	0.015183	0.017359
2018-07-16	0.011665	0.008366	0.023105	0.00499	0.015798	0.011313	0.012632	0.013363	0.022468	0.021008
2018-07-17	0.013633	0.013378	0.02288	0.005999	0.018094	0.006495	0.013494	0.018057	0.020199	0.015173
2018-07-18	0.014254	0.013757	0.022722	0.004612	0.017996	-0.004334	0.002878	0.016751	0.018948	0.015468
2018-07-19	0.014395	0.011667	0.017381	0.006037	0.017576	-0.007732	0.004361	0.015312	0.020253	0.01478
2018-07-20	0.014364	0.011736	0.017475	0.006136	0.019307	-0.004495	0.01026	0.017074	0.022366	0.018864
2018-07-23	0.01141	0.010076	0.007241	0.016097	0.012975	0.007816	0.009327	0.013273	0.019523	0.019332
2018-07-24	0.009756	0.003756	-0.001718	0.014262	0.013525	0.008071	0.00946	0.0057	0.023008	0.020149
2018-07-25	0.00331	-0.000177	-0.001666	0.011074	0.013098	0.007474	0.010012	0.002046	0.019278	0.016956
2018-07-26	0.003763	0.003449	-0.002681	0.011356	0.0073	0.007873	0.00942	0.002074	0.018281	0.014763
2018-07-27	0.004714	0.004152	0.006084	0.013228	0.006599	0.006193	0.00131	0.005449	0.018451	0.014927
2018-07-30	0.004881	0.005748	0.00711	0.009677	0.00656	-0.005869	0.003159	0.003284	0.017321	0.016755
2018-07-31	0.001957	0.008254	0.009599	0.009087	0.001745	-0.004256	0.005144	0.003186	0.008418	0.017308
2018-08-01	0.005467	0.012061	0.007092	0.007992	-0.002276	-0.005528	0.006143	0.00196	-0.007551	0.014632
2018-08-02	0.010641	0.012436	0.014459	0.010362	-0.00205	0.001293	0.005715	0.004682	0.008724	0.020092
2018-08-03	0.009833	0.014893	0.013807	0.003032	-0.003395	0.003422	0.007252	-0.00303	0.009091	0.019259
2018-08-06	0.009523	0.014348	0.013035	0.005835	0.006586	0.00376	0.004982	-0.002573	0.009983	0.01
2018-08-07	0.008816	0.013948	0.011293	0.005565	0.009507	0.003536	0.003044	0.006332	0.005847	0.010672
2018-08-08	0.007503	0.01283	0.015907	0.003377	0.00914	0.014239	0.002509	0.004384	0.004782	0.015517
2018-08-09	-0.004938	0.00642	0.012348	0.002101	0.007851	0.014169	-0.00109	0.004555	0.013384	0.014419
2018-08-10	-0.006234	0.010807	0.014345	-0.001888	-0.001978	0.010241	-0.004859	0.003453	0.013541	0.015665
2018-08-13	-0.002791	0.013568	0.017588	-0.003807	0.005217	0.009862	0.00295	0.01162	0.013906	0.013477
2018-08-14	0.000443	0.014698	0.019132	-0.005297	0.015666	0.008381	0.002277	0.012242	0.015736	0.013144
2018-08-16	0.000551	0.014681	0.013839	-0.002744	0.015649	0.004455	-0.001856	0.009339	0.016686	-0.001374
2018-08-17	0.000896	0.014488	0.014034	0.008742	0.014702	0.016296	-0.003636	0.009462	0.010418	-0.003239
2018-08-20	0.004923	0.013396	0.020563	0.008508	0.008177	0.017154	0.010819	0.014846	0.010254	-0.001453
2018-08-21	-0.002664	0.00736	0.014165	0.009109	0.006651	0.017103	0.008226	0.004807	0.014147	-0.00747
2018-08-23	-0.000924	0.008935	0.013613	0.009867	-0.004844	0.013272	0.010468	0.004827	0.008513	-0.00814
2018-08-24	0.003456	0.009741	0.005446	0.011582	-2.2e-05	0.009596	0.011311	0.002131	0.007803	-0.006641
2018-08-27	0.005701	0.013087	0.002493	0.007016	-0.001771	0.002033	0.014205	0.002271	0.006421	0.004042
2018-08-28	0.002622	0.012915	-0.012858	0.007834	0.002784	0.00201	0.008871	0.004619	0.003954	0.003599
2018-08-29	0.002269	0.012932	0.0106	0.007959	0.002828	0.005125	0.010948	0.004576	0.002396	0.005007
2018-08-30	0.00367	0.011564	0.014181	0.007913	0.003082	0.01041	0.009314	0.004703	0.002642	0.008164
2018-08-31	0.001257	0.009044	0.016755	0.005262	0.012085	0.010072	0.008558	0.004889	0.002738	0.006985
2018-09-03	0.002014	-0.001891	0.012779	0.015293	0.012423	0.009848	0.008185	-0.002389	0.008004	0.00446
2018-09-04	0.007956	0.002863	-0.000623	0.018006	0.015269	-0.000891	0.013181	0.004143	0.014744	0.015222
2018-09-05	0.009007	0.002999	-0.001265	0.017946	0.015055	0.004523	0.012952	0.000482	0.009814	0.019551
2018-09-06	0.010444	0.007418	0.018714	0.014775	0.016745	0.002684	0.013208	0.0107	0.010377	0.015829
2018-09-07	0.017703	0.007688	0.016737	0.015876	0.015116	0.002168	0.011636	0.013077	0.012905	0.025321
2018-09-10	0.019398	0.007203	0.019926	0.014139	0.017145	0.001492	0.009986	0.015806	0.013524	0.025026
2018-09-11	0.018746	0.007085	0.02127	0.01491	0.017553	0.011197	0.000618	0.014926	0.012068	0.025231
2018-09-12	0.018725	0.007223	0.020685	0.020007	0.017666	0.009136	0.001403	0.014942	0.0119	0.023554
2018-09-14	0.019929	0.012881	0.015872	0.020107	0.016942	0.00651	0.001341	0.019157	0.023157	0.024518
2018-09-17	0.015675	0.013688	0.015023	0.020262	0.016843	0.009708	-0.000392	0.018561	0.023726	0.016324
2018-09-18	0.014824	0.015374	0.012412	0.019815	0.016018	0.013569	0.002535	0.017056	0.026456	0.018041
2018-09-19	0.013006	0.014226	0.01073	0.018036	0.014404	0.011576	0.000291	0.015118	0.025919	0.013941
2018-09-21	0.013143	0.021158	0.011341	0.011751	0.015472	0.012665	0.00302	0.01647	0.028912	0.01371
2018-09-24	0.0162	0.013533	0.009583	0.013146	0.010345	0.013013	0.014785	0.014157	0.026603	0.016506
2018-09-25	0.020753	0.022513	0.003737	0.016938	0.017876	0.012618	0.014814	0.014468	0.019983	0.015632
2018-09-26	0.020597	0.023095	1e-06	0.015494	0.018564	0.002344	0.017253	0.01199	0.02709	0.016889
2018-09-27	0.020394	0.023063	0.001432	0.015759	0.018994	-0.002127	0.017808	0.011916	0.026843	0.016539
2018-09-28	0.020912	0.019773	0.000158	0.016036	0.018846	0.006178	0.016802	0.003477	0.028196	0.021624
2018-10-01	0.018394	0.014734	0.009096	0.01163	0.015814	0.007431	0.018257	-0.000162	0.025892	0.018917
2018-10-03	0.017627	0.014453	0.010275	0.009588	0.01121	0.008184	0.020867	0.002159	0.026633	0.019998
2018-10-04	0.017381	0.014034	0.028247	0.015275	0.014745	0.00989	0.022803	0.027851	0.022265	0.014468
2018-10-05	0.01898	0.015608	0.030527	0.016914	0.014488	0.008057	0.023042	0.032672	0.022205	0.011107
2018-10-08	0.022353	0.018864	0.033374	0.01574	0.014349	0.010255	0.023243	0.033855	0.014336	0.012263
2018-10-09	0.019175	0.015936	0.033139	0.008676	0.016192	0.01088	0.020649	0.033412	0.014913	0.013377
2018-10-10	0.0255	0.024282	0.034493	0.01917	0.019644	0.007388	0.020154	0.034371	0.029533	0.019007
2018-10-11	0.025783	0.026426	0.032707	0.018221	0.017531	0.009946	0.020015	0.03499	0.03051	0.020245
2018-10-12	0.027262	0.026044	0.026086	0.020158	0.017399	0.012587	0.015342	0.024795	0.032582	0.021857
2018-10-15	0.027422	0.026232	0.022387	0.019768	0.018455	0.011124	0.021399	0.023964	0.030216	0.022225
2018-10-16	0.025668	0.025771	0.015191	0.016681	0.018429	0.00766	0.021613	0.012674	0.029447	0.021089
2018-10-17	0.026401	0.023821	0.023171	0.016479	0.019025	0.006148	0.021159	0.025209	0.028952	0.022628
2018-10-19	0.025842	0.021474	0.027216	0.012563	0.016	0.009974	0.020411	0.024599	0.026142	0.018301
2018-10-22	0.017761	0.013775	0.025408	-0.001504	0.015898	0.005902	0.020353	0.022799	0.020001	0.011866
2018-10-23	0.017608	0.013792	0.024392	0.008251	0.013758	0.00648	0.018513	0.022191	0.020452	0.007151
2018-10-24	0.016269	0.008459	0.0197	0.007434	0.011154	0.006865	0.016592	0.023277	0.02617	0.027286
2018-10-25	0.006577	-0.000256	0.019835	0.008038	0.011187	-0.001077	0.016455	0.021257	0.023243	0.029464
2018-10-26	0.002185	0.010859	0.019567	0.008876	0.011877	0.000851	0.014918	0.02098	0.023614	0.02941
2018-10-29	0.013022	0.023616	0.02195	0.01232	0.021803	-0.001389	0.021505	0.019223	0.026574	0.029046
2018-10-30	0.011455	0.023786	0.025317	0.010578	0.021018	0.013977	0.020382	0.022421	0.026486	0.028847
2018-10-31	0.012492	0.024811	0.025227	0.011897	0.021388	0.013288	0.022275	0.021575	0.023637	0.018953
2018-11-01	0.007906	0.02396	0.024965	0.01207	0.020374	0.015902	0.023618	0.020818	0.020913	-0.006172
2018-11-02	0.019001	0.017648	0.0255	0.010317	0.020682	0.014364	0.022945	0.021604	0.017304	0.002042
2018-11-05	0.020444	0.011049	0.022093	0.010877	0.01321	0.015168	0.022316	0.022906	0.006362	0.003204
2018-11-06	0.0217	0.010686	0.006808	0.012333	0.013247	0.00501	0.021913	0.020479	0.007096	0.003704
2018-11-07	0.02173	0.006461	0.006596	0.012195	0.004035	0.006224	0.015466	0.019312	0.007069	0.003277
2018-11-09	0.021157	0.0054	0.01034	0.010958	0.008189	-0.001039	0.013289	0.019201	0.003502	0.006267
2018-11-12	0.016166	0.000603	0.011869	0.007515	0.008961	0.001732	0.010169	0.015723	0.013137	0.01311
2018-11-13	0.017475	0.006986	0.018149	0.009143	0.009706	0.000984	0.010025	0.018897	0.00856	0.013261
2018-11-14	0.017532	0.005268	0.018012	0.008296	0.013272	0.000461	0.016287	0.01877	0.009707	0.012757
2018-11-15	0.016495	0.006441	0.017269	0.007538	0.012685	-0.000206	0.014163	0.018665	0.014506	0.011392
2018-11-16	0.015893	0.007026	0.01857	0.007641	0.01051	-0.006671	0.013937	0.019026	0.015166	0.031446
2018-11-19	0.007384	-0.003662	0.006164	0.004626	0.012341	0.003997	0.014377	0.011664	0.015233	0.029251
2018-11-20	0.009022	0.002808	0.010827	0.009487	0.013836	0.0146	0.015669	0.004786	0.014301	0.030274
2018-11-21	0.007281	0.002945	0.016133	0.008787	0.0124	0.014346	0.018847	-0.01344	0.005909	0.030337
2018-11-22	0.007989	0.006359	0.01755	0.009009	0.012817	0.017413	0.018802	-0.008161	0.012289	0.030933
2018-11-26	0.011139	0.012505	0.012571	0.015512	0.013148	0.018635	0.019934	-0.007929	0.012381	0.012212
2018-11-27	0.008592	0.012283	0.012763	0.014033	0.01166	0.019908	0.020995	0.00321	0.009314	0.011935
2018-11-28	0.008528	0.010268	0.012539	0.013751	0.009028	0.021756	0.023454	0.01013	0.01597	0.019223
2018-11-29	0.01174	0.014822	0.010956	0.01434	0.006612	0.0214	0.020266	0.011842	0.015317	0.019904
2018-11-30	0.009817	0.011341	0.008409	0.013679	0.013654	0.021695	0.019542	0.012257	0.01769	0.019717
2018-12-03	0.009101	0.009062	0.01102	0.007307	0.014307	0.021946	0.019774	0.012883	0.021062	0.020187
2018-12-04	0.00991	0.011032	0.008496	0.00902	0.013436	0.016688	0.019827	0.012838	0.022065	0.020168
2018-12-05	0.017363	0.013844	0.008892	0.009554	0.016593	0.012572	0.012368	0.009477	0.017154	0.01366
2018-12-06	0.017031	0.004769	0.011405	0.010215	0.016574	0.015446	0.015701	0.012763	0.02286	0.014188
2018-12-07	0.017288	0.016157	0.013888	0.012435	0.010202	0.013788	0.015068	0.012272	0.021289	0.013677
2018-12-10	0.016654	0.018821	0.019283	0.01212	0.010831	0.0081	0.017198	0.010595	0.017572	0.009261
2018-12-11	0.018937	0.020169	0.019745	0.017059	0.017186	0.011342	0.015204	0.001419	0.020163	0.01306
2018-12-12	0.024542	0.022814	0.023138	0.018829	0.016518	0.012494	0.016962	0.017574	0.028305	0.024221
2018-12-13	0.019066	0.020953	0.020134	0.016243	0.014951	0.014786	0.013798	0.013682	0.026693	0.022905
2018-12-14	0.019694	0.019146	0.020884	0.016328	0.015552	0.014186	0.013812	0.014359	0.026753	0.026309
2018-12-17	0.016321	0.005312	0.00403	0.005643	0.012038	0.014509	0.004724	0.00937	0.019894	0.020437
2018-12-18	0.016478	0.005133	0.003762	0.009254	0.006029	0.008268	0.009645	0.004009	0.020325	0.01968
2018-12-19	-0.004367	-0.014564	0.002055	0.005617	0.003325	0.007717	0.009446	-4e-06	0.015048	0.017443
2018-12-20	-0.004107	-0.003467	0.004102	0.008898	0.003305	-0.002946	0.005197	0.003036	0.016653	0.020207
2018-12-21	0.016046	0.012146	0.01654	0.014466	0.005157	0.001541	0.011324	0.011946	0.02146	0.018989
2018-12-24	0.017013	0.011118	0.012029	0.012512	0.004927	0.010467	0.01442	0.011768	0.023816	0.019079
2018-12-26	0.01653	0.010669	0.011373	0.012693	0.002806	0.011095	0.014363	0.011516	0.023703	0.020868
2018-12-27	0.013772	0.007669	0.01725	0.011922	0.002327	0.011081	0.01832	0.010446	0.00962	0.017123
2018-12-28	0.014348	0.012607	0.017895	0.013284	0.009728	0.015366	0.018535	0.012317	0.011618	0.015895
2018-12-31	0.008544	0.002121	0.011004	0.007354	0.007638	0.015754	0.007414	0.007864	0.009358	0.008055
2019-01-01	-0.000616	-9.9e-05	0.004384	0.005302	0.006232	0.010311	0.007208	-0.001821	0.011019	0.011071
2019-01-02	0.017086	0.006826	0.012475	0.007868	0.007349	0.012387	0.002225	0.010025	0.014387	0.010543
2019-01-03	0.0174	0.008862	0.00913	0.003972	0.011053	0.011532	0.00309	0.013728	0.01437	0.011463
2019-01-04	0.017068	0.008422	0.010389	-0.002435	0.008212	0.008015	0.007326	0.013575	0.014778	0.019755
2019-01-07	0.01694	0.008661	0.011485	-0.000835	0.006482	0.003228	0.010987	0.014003	0.015953	0.017818
2019-01-08	0.018232	0.011684	0.011165	-0.000467	0.009672	0.002579	0.01052	0.012853	0.010801	0.017681
2019-01-09	0.009694	0.007764	0.008075	0.002518	0.009329	-0.005638	0.010624	0.014515	0.003242	0.009596
2019-01-10	-0.010733	0.007821	-0.0032	0.002498	0.003123	-0.005216	0.00883	0.011428	0.003459	0.012126
2019-01-11	0.001781	0.00888	-0.009708	0.001184	0.00407	-0.005118	0.003878	0.008092	0.011541	0.010208
2019-01-14	0.002072	0.011581	-0.014839	0.003309	0.00111	0.008619	-0.0056	0.00615	0.004888	0.007724
2019-01-15	0.002407	0.005554	0.016611	0.004201	-0.00252	0.015326	0.016354	0.016505	0.013471	0.004918
2019-01-16	0.00076	0.003107	0.01589	0.006198	-0.002693	0.014748	0.01617	0.011739	0.012708	0.005821
2019-01-17	-0.000162	0.001084	0.014295	0.006455	0.005467	0.013142	0.015765	0.008795	0.01471	0.006644
2019-01-18	-0.003781	-2.2e-05	0.017683	0.006297	0.013235	0.015589	0.014667	0.008109	0.013698	0.022138
2019-01-21	0.004016	-0.008999	0.016239	0.006346	0.013111	0.014619	0.01377	-0.000407	0.015552	0.022007
2019-01-22	0.00026	-0.010074	0.017456	-0.001788	0.014602	0.005669	-0.005438	-0.010983	0.011956	0.018811
2019-01-23	0.00011	-0.008462	0.020181	0.004782	0.014587	0.010666	0.004263	-0.006313	0.012472	0.020111
2019-01-24	-0.00652	-0.007686	0.019413	0.005949	0.014049	0.005933	0.005338	-0.008967	0.01707	0.018231
2019-01-25	0.012976	-0.004753	0.016011	0.005733	0.006804	0.012128	0.005355	-0.00841	0.025569	0.016225
2019-01-28	0.012824	0.007572	0.006441	0.007891	0.01417	0.014711	0.004649	0.001754	0.025542	0.01634
2019-01-29	0.013942	0.007859	0.009566	0.010294	0.013086	0.015129	0.005545	0.002543	0.024609	0.017342
2019-01-30	0.015492	0.015248	0.010811	0.008831	0.01253	0.011605	-0.004728	0.002807	0.024584	0.018581
2019-01-31	0.019671	0.019455	0.018672	0.013024	0.013876	0.012007	0.00922	0.014484	0.021731	0.014156
2019-02-01	0.018683	0.020075	0.019972	0.014859	0.014659	0.010594	0.008517	0.014453	0.006594	0.00977
2019-02-04	0.016443	0.014191	0.021727	0.012524	0.01102	0.011153	0.009513	0.013243	0.008909	0.014845
2019-02-05	0.015442	0.013861	0.019369	0.012997	0.010654	0.014861	0.011	0.011101	0.015686	0.012074
2019-02-06	0.014004	0.012112	0.012891	0.011132	0.011288	0.01389	0.011052	0.009798	0.016036	0.011551
2019-02-07	0.014601	0.002612	0.016504	0.009321	0.012781	0.0176	0.007574	0.005983	0.01525	0.019097
2019-02-08	0.023447	-0.004673	0.020299	0.011109	0.012829	0.017655	0.009046	0.01515	0.013958	0.021028
2019-02-11	0.024054	-0.002094	0.0157	0.010784	0.014847	0.015671	0.009006	0.017165	0.013992	0.016622
2019-02-12	0.023333	-0.000216	0.016629	0.011097	0.014891	0.013908	0.011597	0.017312	0.009023	0.02013
2019-02-13	0.021641	-0.006898	0.005676	0.008564	0.014446	0.013158	0.005408	0.011931	0.008701	0.02115
2019-02-14	0.017513	0.003806	0.007789	0.004683	0.011322	0.012022	0.008667	0.009091	0.009555	0.017426
2019-02-15	0.00752	0.004249	0.017607	-0.003308	0.014573	0.017682	0.008585	0.019769	0.004638	0.013544
2019-02-18	0.006211	0.004417	0.017213	0.003189	0.013024	0.018169	0.008844	0.019515	0.004817	0.016922
2019-02-19	0.008022	0.004079	0.016576	0.005848	0.012376	0.017129	0.012606	0.020453	0.002594	0.015813
2019-02-20	0.009399	0.006886	0.020111	0.007191	0.013564	0.01811	0.016575	0.021117	0.003153	0.015403
2019-02-21	0.009274	0.004201	0.015376	0.008116	0.014616	0.013436	0.015828	0.010326	0.003018	-0.006899
2019-02-22	0.010246	0.002442	0.014214	0.008531	0.006867	0.010269	0.016766	0.0096	0.000994	-0.008527
2019-02-25	0.00374	0.001665	0.006402	-0.00752	0.001663	0.010156	0.020238	0.008141	0.009664	-0.002039
2019-02-26	0.001477	0.007301	0.008738	0.000302	0.001467	0.011664	0.014007	0.009508	0.012994	-0.000125
2019-02-27	0.003137	0.003906	-0.002439	0.002401	0.001878	0.008996	0.014092	-0.000449	0.013012	-0.004541
2019-02-28	0.009971	0.003397	0.000997	0.002323	-0.000893	0.015713	0.015925	0.004448	0.014438	-0.004392
2019-03-01	0.005835	0.007515	0.000499	0.002908	0.001439	0.018701	0.016137	0.004297	0.010581	-0.001865
2019-03-05	0.016868	0.013706	0.008703	0.005342	0.002606	0.019399	0.006335	0.013834	0.015569	0.008816
2019-03-06	0.017589	0.010129	0.006884	0.002343	-0.001392	0.018199	0.007223	0.01254	0.004746	0.011726
2019-03-07	0.017994	0.005983	0.008145	-0.002206	0.008928	0.012112	0.007775	0.015199	0.009158	0.011286
2019-03-08	0.017684	0.007065	0.011837	-0.001282	0.009761	0.010524	0.007178	0.016911	0.008654	0.010488
2019-03-11	0.019488	0.006866	0.01811	0.001561	0.011751	0.016617	0.003182	0.020504	0.008584	0.024355
2019-03-12	0.013725	0.004723	0.017798	0.000669	0.011935	0.012981	0.002064	0.017368	0.012959	0.024463
2019-03-13	0.014035	0.005684	0.017324	0.000882	0.015131	0.016387	-0.002366	0.018356	0.012941	0.0304
2019-03-14	0.014427	0.007242	0.017083	0.002223	0.014559	0.017053	-0.00425	0.016557	0.010336	0.030213
2019-03-15	0.013556	0.003345	0.017531	0.013578	0.014198	0.017179	0.010182	0.015231	0.009835	0.031763
2019-03-18	0.006137	0.003423	0.01047	0.012095	0.012601	0.004368	0.012685	0.006831	0.011561	0.023046
2019-03-19	0.003717	0.002239	0.010405	0.013174	0.011232	0.010966	0.013909	0.007262	0.010861	0.020968
2019-03-20	0.006986	0.003475	0.01499	0.013437	0.000512	0.01078	0.014078	0.01984	0.011882	0.015994
2019-03-22	0.007298	0.010199	0.021191	0.013367	0.001552	0.016141	0.013659	0.021458	0.01133	0.016489
2019-03-25	-0.004739	0.01079	0.020986	0.009232	0.001956	0.018603	0.01148	0.021784	0.020598	0.018388
2019-03-26	0.009258	0.017688	0.022151	0.008665	0.004346	0.018081	0.009353	0.020791	0.01712	0.019043
2019-03-27	0.00918	0.017787	0.020661	-0.000163	0.004691	0.018476	0.006446	0.019864	0.017943	0.01228
2019-03-28	0.009709	0.019233	0.02091	0.008843	0.007933	0.025068	0.010221	0.013972	0.015334	0.017528
2019-03-29	0.01168	0.017569	0.014773	0.008497	0.010213	0.025222	0.010429	0.007831	0.015149	0.016423
2019-04-01	0.008768	0.012778	0.014279	0.005487	0.008304	0.024513	0.011181	0.005566	0.008817	0.004859
2019-04-02	0.009196	0.004488	0.009716	0.00704	0.010136	0.02492	0.006984	0.005469	0.016536	0.007127
2019-04-03	0.003856	0.009188	0.012651	0.007238	0.011615	0.024265	0.007487	0.014297	0.01652	0.014829
2019-04-04	0.002379	-0.001457	0.014361	-0.006894	0.011344	0.022501	0.014291	0.013424	0.0153	0.013792
2019-04-05	0.000656	0.001412	0.013565	-0.006632	0.006917	0.017573	0.015296	0.013697	0.016303	0.013958
2019-04-08	0.00397	0.002696	0.008994	-0.005615	0.00607	0.017546	0.013317	0.013896	0.022025	0.012807
2019-04-09	0.006285	0.009564	0.013597	0.000389	0.007956	0.015548	0.012698	0.01702	0.018366	0.008898
2019-04-10	0.005248	0.009492	0.012124	0.000829	0.002696	0.012356	0.014277	0.012228	0.01869	0.012332
2019-04-11	0.004861	0.008569	0.013581	0.002853	0.002469	0.013754	0.012197	0.012376	0.019087	0.015075
2019-04-12	0.006432	0.009296	0.013275	0.010136	0.002538	0.016905	0.009618	0.010759	0.017354	0.013194
2019-04-15	0.001289	0.007476	0.00299	0.00815	-0.001514	0.016832	0.008296	0.002299	0.006479	0.015747
2019-04-16	-0.000122	0.011204	0.003176	0.008139	-0.003756	0.015734	0.007675	0.003735	0.009468	0.017174
2019-04-18	0.004305	0.012009	0.009549	0.010476	-0.003631	0.012822	0.005882	0.002187	0.016853	0.012536
2019-04-22	0.01591	0.018567	0.022209	0.011849	0.005725	0.003667	-0.001243	0.021429	0.020783	0.010264
2019-04-23	0.016832	0.017989	0.022911	0.005032	0.007673	0.002078	-0.001295	0.021938	0.019948	0.011953
2019-04-24	0.012734	0.019958	0.024275	0.006024	0.008292	-0.00143	0.004322	0.024228	0.018264	0.016606
2019-04-25	0.006648	0.015266	0.024511	0.005059	0.00835	-0.002318	0.006207	0.024051	0.019173	0.018704
2019-04-26	0.003286	0.019819	0.023649	0.003477	0.008373	-0.001637	0.006555	0.024273	0.015903	0.01851
2019-04-30	0.002461	0.0171	0.01214	0.004394	0.004658	0.00291	0.007646	0.007666	0.013489	0.02036
2019-05-02	0.004061	0.017061	0.011581	0.004003	0.004088	0.006239	0.017216	0.013153	0.013681	0.023806
2019-05-03	0.010535	0.01612	0.003359	0.001208	0.001381	0.003091	0.019246	0.007091	0.015652	0.022743
2019-05-06	0.011335	0.015954	0.005103	0.001538	0.001048	0.000769	0.019294	0.006936	0.017271	0.020055
2019-05-07	0.011154	0.010617	0.014575	-0.002097	-0.006375	0.010058	0.017143	0.010461	0.017892	0.023334
2019-05-08	0.009725	0.010146	0.018051	-0.001991	0.000177	0.009275	0.011857	0.006131	0.017774	0.021478
2019-05-09	0.010596	0.010408	0.015326	0.001257	0.001322	0.006938	0.010883	0.006637	0.018128	0.017511
2019-05-10	0.006522	0.005641	0.010875	-0.002043	0.002422	0.008085	0.004854	0.004231	0.009962	0.016159
2019-05-13	0.010474	0.006685	0.007968	0.002382	0.015949	0.009429	0.005162	-0.000533	0.01094	0.013461
2019-05-14	0.012552	0.009847	0.022537	0.007168	0.018509	0.000824	0.007267	0.016715	0.015635	0.020593
2019-05-15	0.012462	0.008643	0.021455	0.006957	0.018402	-0.005751	0.008101	0.016331	0.010459	0.022381
2019-05-16	0.013664	0.011872	0.017065	0.00672	0.018482	-0.009017	0.012171	0.020178	0.013646	0.022051
2019-05-17	0.020369	0.017411	0.016309	0.015798	0.018246	0.008801	0.011298	0.019793	0.013559	0.021772
2019-05-20	0.023564	0.024101	0.022848	0.012984	0.011695	0.008759	0.012236	0.022032	0.024159	0.024628
2019-05-21	0.026022	0.026831	0.023338	0.015064	0.009285	0.008661	0.012872	0.024551	0.025307	0.022789
2019-05-22	0.025445	0.02538	0.022507	0.017209	0.008905	0.007631	0.01333	0.023795	0.025052	0.020534
2019-05-23	0.025611	0.025861	0.023509	0.019677	0.009151	0.006644	0.008198	0.024318	0.025333	0.018669
2019-05-24	0.025961	0.026329	0.023372	0.017687	0.009418	-0.003003	0.009829	0.024457	0.026341	0.023431
2019-05-27	0.022895	0.020145	0.000681	0.013065	0.007886	-0.001898	0.006461	0.013394	0.020801	0.022072
2019-05-28	0.01727	0.014069	0.006224	0.013215	0.006002	0.008212	0.011675	0.004491	0.019505	0.020948
2019-05-29	0.020025	0.019411	0.009897	0.012628	0.007153	0.012525	0.010741	0.01119	0.02148	0.022493
2019-05-30	0.020195	0.019102	0.012236	0.000531	0.006138	0.012234	0.005459	0.01007	0.022386	0.022606
2019-05-31	0.004544	0.011616	0.012013	0.006419	-0.004026	0.014275	0.00539	0.008589	0.010025	0.00936
2019-06-03	0.016148	0.009098	0.013099	0.008609	0.003144	0.015817	-0.001191	0.007482	-0.000356	0.010836
2019-06-04	0.01608	0.009116	0.014476	0.008709	0.007385	0.013045	0.014696	0.011042	0.000931	0.006293
2019-06-06	0.014649	0.016908	0.018449	0.009176	0.010853	0.009024	0.015083	0.021724	0.010479	0.00074
2019-06-07	0.014459	0.016548	0.017176	0.009043	0.010378	0.013029	0.014536	0.020634	0.01052	-0.003017
2019-06-10	0.013833	0.01651	0.016864	0.009032	0.011445	0.008954	0.016203	0.018876	0.01092	-0.002407
2019-06-11	0.002297	0.016661	0.009332	0.006099	0.008815	0.010128	0.015159	0.018961	0.005658	-0.00222
2019-06-12	0.00634	0.017333	0.009699	0.005809	0.008084	0.008128	0.008393	0.019289	0.009899	0.009943
2019-06-13	0.004128	0.006584	4.1e-05	0.004554	0.002762	0.003479	0.010961	0.006655	0.009534	0.009498
2019-06-14	0.006738	0.010181	-0.00045	0.008475	0.004123	0.001756	0.011519	0.006988	0.014523	0.012909
2019-06-17	0.008187	0.011855	0.01558	0.00265	0.004675	0.005511	0.001121	0.014783	0.013454	0.014583
2019-06-18	0.000515	0.008048	0.014509	0.001739	-0.000147	0.005303	0.003837	0.016041	0.013837	0.010945
2019-06-19	7.2e-05	0.008142	0.013937	0.003015	0.001981	0.005463	0.00394	0.015957	0.016086	0.010189
2019-06-20	0.019264	0.015808	0.019522	0.004453	0.016281	0.010424	0.000723	0.019401	0.020073	0.020379
2019-06-21	0.019717	0.013292	0.020041	0.003705	0.016317	0.010213	0.003228	0.019607	0.014795	0.019478
2019-06-24	0.018212	0.007935	0.014312	0.00246	0.015633	0.012838	0.002758	0.0164	0.013348	0.01496
2019-06-25	0.018273	0.008917	0.020514	0.003326	0.015488	0.010199	-0.003109	0.018336	0.013854	0.015649
2019-06-26	0.017049	0.008734	0.019949	0.00289	0.013641	0.00996	6e-05	0.017842	0.014574	0.013809
2019-06-27	0.011215	0.002584	0.01855	0.002706	0.007067	0.008535	-0.00114	0.015006	0.013733	0.005095
2019-06-28	0.006915	0.004104	0.019435	-0.003386	0.002032	0.006026	-0.002167	0.014894	0.01098	0.004829
2019-07-01	0.008301	0.002972	0.018248	-0.003632	0.003424	-0.003615	-0.001797	0.015426	0.004342	0.004523
2019-07-02	0.008463	0.004441	0.010226	-0.004191	0.008026	0.001589	0.005425	0.012823	0.020127	0.004554
2019-07-03	0.008864	0.001476	0.011101	-0.002945	0.005795	0.002537	0.006383	0.013062	0.019575	0.004302
2019-07-04	0.006192	0.000167	0.010062	-0.006394	0.006625	0.008029	0.004964	0.013032	0.018759	0.008672
2019-07-05	0.018641	-0.005083	0.013484	-0.006177	0.010389	0.008745	0.016524	0.017861	0.026198	0.003054
2019-07-08	0.020701	0.017274	0.017102	0.008731	0.004413	0.0101	0.016337	0.021034	0.02456	0.014517
2019-07-09	0.020319	0.017549	0.020587	0.009878	0.014803	0.008843	0.01306	0.021089	0.028717	0.014747
2019-07-10	0.01942	0.01687	0.020018	0.008374	0.014774	0.007887	0.013549	0.020327	0.02816	0.015583
2019-07-11	0.023603	0.017747	0.020275	0.008765	0.015378	0.007845	0.013673	0.021229	0.028756	0.015206
2019-07-12	0.021524	0.017255	0.016773	0.007857	0.013628	0.014222	0.002659	0.019676	0.026283	0.016142
2019-07-15	0.012991	-0.002686	0.00993	0.005288	0.007745	0.014975	0.020182	0.010145	0.019104	0.011709
2019-07-16	0.013067	-0.000335	0.006003	0.007377	0.003783	0.01473	0.019442	0.013213	0.015752	0.010302
2019-07-17	0.012688	0.000204	0.008269	0.007549	0.003539	0.0188	0.018557	0.012139	0.00715	0.010506
2019-07-18	0.016725	0.006317	0.014608	0.007709	0.010731	0.018767	0.020126	0.015839	0.014061	0.001683
2019-07-19	0.020779	0.01484	0.014956	0.012033	0.014516	0.009764	0.02068	0.015524	0.016753	0.0014
2019-07-22	0.020859	0.015735	0.020834	0.013536	0.013982	0.009568	0.007385	0.017881	0.017976	0.006241
2019-07-23	0.018435	0.01355	0.018428	0.015663	0.010069	0.00559	0.007516	0.011531	0.011427	0.004948
2019-07-24	0.018414	0.006746	0.018942	0.01417	0.009948	-0.002674	0.004043	0.014049	0.010295	0.006495
2019-07-25	0.018053	0.012334	0.019304	0.0142	0.015161	-0.003958	0.005018	0.012913	0.011388	0.004366
2019-07-26	0.017646	0.011633	0.019391	0.01217	0.012697	0.000287	0.006127	0.012943	0.010275	0.003841
2019-07-29	0.023643	0.004322	0.000197	0.008083	0.014673	0.000603	0.006878	0.001843	0.007829	0.012892
2019-07-30	0.024012	0.014646	0.005254	0.002018	0.016209	-0.001002	0.007861	0.002409	0.005721	0.017073
2019-07-31	0.025025	0.014243	0.010177	0.003941	0.016263	0.005871	0.006586	0.014767	0.002691	0.017494
2019-08-01	0.025127	0.017628	0.013678	0.004525	0.01446	0.00639	0.014234	0.014312	0.001362	0.018846
2019-08-02	0.023886	0.013723	0.013856	0.001606	0.012306	0.006806	0.013895	0.014406	-0.007991	0.02824
2019-08-05	0.017896	0.013241	0.019197	0.00187	0.011809	0.007287	0.013993	0.016733	0.001873	0.026446
2019-08-06	0.013989	0.019568	0.015393	0.003443	0.009871	0.00817	0.013563	0.013409	0.016336	0.027058
2019-08-07	0.018192	0.018483	0.015735	-0.000329	0.007721	0.010609	0.012832	0.007228	0.017054	0.026009
2019-08-08	0.022966	0.020217	0.025051	0.008049	0.008475	0.010227	0.00879	0.019048	0.020987	0.01844
2019-08-09	0.023845	0.02103	0.025138	0.008071	0.008166	0.016736	0.010559	0.019179	0.021213	0.014386
2019-08-13	0.026813	0.022106	0.028642	0.014216	0.0082	0.020477	0.019467	0.015706	0.017909	0.027364
2019-08-14	0.026672	0.021581	0.027952	0.014742	0.008838	0.021819	0.019907	0.016194	0.014829	0.028152
2019-08-16	0.025901	0.020702	0.027279	0.014595	0.008096	0.021882	0.020043	0.005113	0.009446	0.028196
2019-08-19	0.025179	0.019277	0.027154	0.012641	0.004158	0.021457	0.015512	0.005508	0.004417	0.026909
2019-08-20	0.024589	0.018358	0.02781	0.012232	0.004105	0.013771	0.018824	0.009767	0.005594	0.026983
2019-08-21	0.010943	0.010303	0.010568	0.00586	0.004528	0.017308	0.007903	0.013758	0.010621	0.018145
2019-08-22	0.015343	0.016268	0.012523	0.002283	0.004446	0.01165	0.007545	0.013743	0.027641	0.0094
2019-08-23	0.01639	0.012471	0.024161	-0.001072	0.008441	0.007859	0.002459	0.025318	0.027913	0.014435
2019-08-26	0.016097	0.025682	0.023684	0.012207	0.00895	0.007958	0.002036	0.026217	0.032441	0.015271
2019-08-27	0.017838	0.025816	0.024048	0.012732	0.008883	0.007316	0.011026	0.026487	0.032653	0.018651
2019-08-28	0.020727	0.025998	0.02401	0.012008	0.00741	0.004861	0.012912	0.025542	0.032799	0.017545
2019-08-29	0.018809	0.024695	0.020252	0.012537	0.009606	0.004351	0.013019	0.019561	0.013576	0.016175
2019-08-30	0.017419	0.02458	0.008198	0.012745	0.01174	0.008311	0.012645	0.013288	0.012851	0.0124
2019-09-03	0.018915	0.019058	0.020088	0.016139	0.013745	0.00915	0.012486	0.019983	0.019717	0.01644
2019-09-04	0.012764	0.02024	0.016469	0.014792	0.013771	0.016571	0.003205	0.015889	0.019313	0.01935
2019-09-05	0.019375	0.020122	0.020158	0.014876	0.012637	0.016641	-0.003543	0.021969	0.018196	0.019459
2019-09-06	0.02311	0.020928	0.02266	0.014644	0.011558	0.016954	-0.00414	0.022127	0.016803	0.019867
2019-09-09	0.023147	0.021394	0.022691	0.010715	0.007398	0.010396	0.001463	0.021845	0.013889	0.021499
2019-09-11	0.023074	0.010338	0.002963	0.002263	0.001608	0.016979	0.007089	0.011294	0.025489	0.003975
2019-09-12	0.023683	0.010058	0.013986	0.005181	0.000984	0.016119	0.005054	0.016366	0.025947	0.014172
2019-09-13	0.023295	-0.001941	0.016558	0.004866	-0.000548	0.022214	0.010234	0.017998	0.023884	0.015321
2019-09-16	0.023409	0.009475	0.017626	0.006382	-6.4e-05	0.022012	0.010273	0.021173	0.024112	0.014698
2019-09-17	0.026535	0.020878	0.019326	0.00305	0.01018	0.022284	0.009763	0.022	0.029708	0.008567
2019-09-18	0.022288	0.019704	0.019478	0.004291	0.010058	0.019991	0.006094	0.022978	0.024066	0.004075
2019-09-19	0.021911	0.020384	0.021139	0.005656	0.011299	0.022146	0.009908	0.023879	0.024488	0.000294
2019-09-20	0.032692	0.032043	0.029953	0.019862	0.017509	0.01826	0.007164	0.028907	0.028992	0.026585
2019-09-23	0.032398	0.032929	0.029253	0.021937	0.017443	0.025384	0.016714	0.028789	0.030121	0.027644
2019-09-24	0.030473	0.032465	0.028401	0.021304	0.015425	0.026346	0.021875	0.027667	0.025463	0.026946
2019-09-25	0.033013	0.033633	0.02856	0.022409	0.016962	0.026579	0.021991	0.028453	0.029237	0.028606
2019-09-26	0.031875	0.032179	0.026512	0.021766	0.015865	0.027414	0.021761	0.026152	0.029195	0.028701
2019-09-27	0.026083	0.029717	0.010714	0.02048	0.012073	0.027109	0.021577	0.022835	0.028018	0.013908
2019-09-30	0.024876	0.021771	0.010535	0.008363	0.013012	0.025735	0.017384	0.01684	0.024828	0.023985
2019-10-01	0.024925	0.022021	0.01712	0.009298	0.011412	0.028592	0.018299	0.016876	0.026904	0.031602
2019-10-03	0.018313	0.02121	0.016882	0.005167	0.011763	0.029808	0.018009	0.018116	0.027708	0.031074
2019-10-04	0.007125	0.011838	0.012715	0.008954	0.006192	0.030733	0.018427	0.013667	0.022085	0.03122
2019-10-07	0.003408	0.015644	0.013791	0.008397	0.01082		0.018601	0.018037	0.021499	0.030795
2019-10-09	0.012056	0.026377	0.01222	0.007629	0.014545	0.03224	0.010325	0.018397	0.025256	0.032369
2019-10-10	0.013895	0.027609	0.012092	0.00691	0.014531	0.029131	0.005179	0.018438	0.020727	0.029741
2019-10-11	0.014098	0.02755	0.012699	0.010981	0.015146	0.023613	0.013046	0.011576	0.020875	0.02702
2019-10-14	0.015575	0.025422	0.011613	0.006898	0.015831	0.024779	0.013398	0.01439	0.022105	0.02216
2019-10-15	0.016814	0.025726	0.005963	0.006309	0.000721	0.025555	0.013412	0.003086	0.020544	0.028513
2019-10-16	0.017438	0.019659	0.0058	0.006993	-0.000791	0.024643	0.012885	0.005193	0.019069	0.024491
2019-10-17	0.016012	0.006234	0.003562	0.004754	-0.006044	0.028142	0.012579	0.003619	-0.000775	0.019241
2019-10-18	0.015229	0.005043	-0.008902	0.004306	-0.004171	0.027755	0.007356	-0.010023	0.002786	0.018722
2019-10-22	0.018073	0.004465	-0.004423	0.00408	0.001851	0.026832	0.026086	-0.010467	0.001181	0.01555
2019-10-23	0.016356	0.004559	0.014707	0.003207	0.003653	0.026129	0.027046	0.013107	0.01158	0.019277
2019-10-24	0.016601	0.013275	0.016186	0.006648	0.004786	0.025926	0.026416	0.012391	0.01175	0.016655
2019-10-25	0.008927	0.010703	0.015512	0.004711	0.006312	0.01676	0.026911	0.01205	0.011825	0.014254
2019-10-27	0.011034	0.010738	0.013259	0.003784	0.005438	0.015013	0.02678	0.010176	0.00594	0.009479
2019-10-29	0.021409	0.010945	0.018169	0.003155	0.000138	0.01124	0.010416	0.012302	0.00668	0.019699
2019-10-30	0.022418	0.010928	0.008909	0.007121	0.000822	0.019073	0.011039	0.006513	0.005096	0.023022
2019-10-31	0.02176	-0.002464	0.010552	0.004654	0.002207	0.020814	0.002433	-0.00204	0.006303	0.026656
2019-11-01	0.022618	-0.004999	0.012316	0.000331	0.000403	0.020915	0.012553	0.007499	0.006876	0.027685
2019-11-04	0.02445	-0.001842	0.012268	0.006576	0.001524	0.020119	0.012289	0.007749	0.00884	0.028798
2019-11-05	0.004173	-0.002146	0.003097	0.006248	0.007874	0.020966	0.014305	0.009138	0.009402	-0.002504
2019-11-06	0.005208	0.005727	-0.004781	9.1e-05	0.007909	0.017078	0.012566	0.001724	0.015936	0.023213
2019-11-07	0.002129	0.005919	0.005922	0.001035	0.006663	0.009191	0.007804	-0.003312	0.015216	0.022583
2019-11-08	0.001691	0.005088	0.009963	0.010842	0.011992	0.016251	0.012184	0.006477	0.01637	0.023382
2019-11-11	-0.008646	0.006966	0.008651	0.010807	0.012189	0.023515	0.009539	0.011339	0.013083	0.021333
2019-11-13	-0.007343	0.017529	0.015495	0.009777	0.012721	0.023326	0.009894	0.011383	0.020307	0.018127
2019-11-14	-0.002855	0.016083	0.015174	0.00912	0.012131	0.023235	0.012118	0.011265	0.015786	0.018336
2019-11-15	-0.002187	0.016585	0.013291	0.004908	0.012061	0.023146	0.011558	0.011161	0.015502	0.033621
2019-11-18	-0.002245	0.016473	0.009533	-0.008954	0.011333	0.022078	0.006617	0.003942	0.01096	0.033276
2019-11-19	-0.000573	0.014875	0.017047	-0.008371	0.011355	0.008254	0.00463	0.002326	0.008394	0.036106
2019-11-20	0.001321	-0.007276	0.018775	-0.000433	0.010047	0.009317	0.004592	0.007126	0.002346	0.035003
2019-11-21	-0.001545	-0.005716	0.021114	-0.000195	0.010555	0.012325	-0.007633	0.017919	0.003994	0.034398
2019-11-22	0.003879	-0.000789	0.020759	-0.000721	0.01182	0.012712	0.011415	0.017746	0.004228	0.033503
2019-11-25	0.013679	0.00818	0.019347	0.006552	0.012247	0.011842	0.013357	0.017765	0.013154	0.034542
2019-11-26	0.014538	0.00844	0.016221	0.004963	0.012963	0.02057	0.014149	0.016822	0.015401	0.033866
2019-11-27	0.015842	0.008496	0.009416	0.005473	0.008612	0.020618	0.015357	0.014625	0.012798	0.033742
2019-11-28	0.014223	0.008477	-0.001462	0.001976	0.007264	0.022355	0.016662	0.003308	0.013715	0.034259
2019-11-29	0.016636	0.007897	0.011965	0.006744	0.008714	0.022653	0.010611	0.008716	0.014044	0.033993
2019-12-02	0.012086	0.003319	0.014083	0.002871	0.004329	0.022576	0.010377	0.00892	0.008249	0.032557
2019-12-03	0.011245	0.00551	0.014525	0.004216	0.005096	0.013959	0.008337	0.010055	0.007625	0.025055
2019-12-04	0.00572	0.011358	0.015275	0.001628	0.006351	0.011753	0.011337	0.004405	0.002926	0.02373
2019-12-05	0.005388	0.010721	0.012939	0.003172	0.006469	0.005093	0.012053	-0.003851	0.001982	0.02648
2019-12-06	0.009368	0.012385	0.009848	0.003393	0.007422	0.010822	0.010312	-0.004279	0.009225	0.023857
2019-12-09	0.012387	0.012317	0.007771	0.003575	0.007313	0.006629	0.011155	0.009231	0.011156	0.017477
2019-12-10	0.012779	0.012043	0.009248	0.005924	0.00778	0.009415	0.014021	0.012465	0.003914	0.01578
2019-12-11	0.012643	0.002499	0.006903	0.005797	0.004312	0.010185	0.012407	0.017002	0.008298	0.012039
2019-12-12	0.015792	0.010443	0.006421	0.006223	0.007542	0.011356	0.011961	0.016177	0.011195	-0.004694
2019-12-13	0.01123	0.006665	0.008163	0.007925	0.004626	0.002767	0.01746	0.014594	0.013101	0.000631
2019-12-16	0.015018	0.006255	0.009382	0.010704	0.004192	-0.001192	0.017848	0.01408	0.008442	0.001448
2019-12-17	0.01287	-0.000538	0.004839	0.009421	9.8e-05	0.007373	0.016388	0.002781	0.003108	0.023261
2019-12-18	0.012809	-6.1e-05	0.005361	0.009576	0.00141	0.007099	0.016438	-0.000491	0.002833	0.023141
2019-12-19	0.012116	-0.0028	0.010046	0.009476	-0.000841	0.015466	0.002902	0.001099	0.004454	0.024684
2019-12-20	0.009786	-0.011189	0.009197	0.008341	0.001718	0.016341	0.005	-0.002329	-0.006175	0.02256
2019-12-23	0.00157	-0.010326	0.011789	0.000696	0.001825	0.016455	0.005126	-0.004753	-0.001044	0.017732
2019-12-24	0.003902	-0.015461	0.014394	-0.001369	0.001351	0.016856	0.003625	0.001356	-0.000276	0.008271
2019-12-26	0.004819	-0.004441	0.015208	-0.002151	-0.001838	0.017003	0.004478	0.002935	-0.001526	0.016076
2019-12-27	0.004458	0.006846	0.017722	-0.002319	0.003443	0.013942	0.001433	0.009569	0.006821	0.012604
2019-12-30	0.007672	0.007105	0.018328	-0.001155	0.002849	0.014582	0.001785	0.009584	0.006566	0.01301
2019-12-31	0.01132	0.007802	0.017876	-0.001939	0.003103	0.008339	0.000959	0.009691	0.002545	0.014599
2020-01-01	0.011906	0.007878	0.016593	0.00036	0.003245	0.005559	0.003795	0.007599	0.004112	0.014205
2020-01-02	0.0118	0.008161	0.01474	-0.001739	-0.00032	0.014063	0.003136	0.00662	0.003628	0.007361
2020-01-03	0.013495	0.007045	0.009365	0.001135	-0.002878	0.015033	0.009658	-0.000885	0.000669	0.004738
2020-01-06	0.013741	0.016361	0.018631	0.00666	0.009838	0.013636	0.010364	0.013911	0.016103	0.003908
2020-01-07	0.014953	0.017608	0.019544	0.007526	0.010643	0.013174	0.009113	0.014096	0.019965	0.00427
2020-01-08	0.014905	0.017888	0.020065	0.005784	0.010488	0.008142	0.00853	0.014266	0.020019	0.018214
2020-01-09	0.021612	0.022365	0.021922	0.008274	0.011221	0.007589	0.008407	0.017631	0.023592	0.019187
2020-01-10	0.021102	0.021854	0.021979	0.009465	0.011087	0.008773	-0.000524	0.0179	0.023975	0.01957
2020-01-13	0.015475	0.01165	0.012603	0.00244	-0.000945	0.007745	0.009234	0.008653	0.01249	0.017562
2020-01-14	0.015261	0.01343	0.013051	0.004838	-0.001275	0.005368	0.007297	0.008366	0.01622	0.013527
2020-01-15	0.01129	0.015052	0.010746	0.001934	-0.007797	0.008409	0.008626	0.001604	0.011253	0.009221
2020-01-16	-0.00191	-0.005169	-0.007007	0.002997	-0.009875	0.009498	0.008157	-0.003691	0.007177	0.008185
2020-01-17	-0.00248	-0.001551	0.009483	0.005526	-0.000595	0.008423	0.009565	-0.003536	0.008152	0.007032
2020-01-20	0.007469	0.003931	0.021509	0.004852	0.004479	0.00793	0.004022	0.004869	0.001421	0.007813
2020-01-21	0.01135	0.003882	0.021536	0.003559	0.005611	0.00961	-0.003277	0.004032	0.011522	0.00942
2020-01-22	0.007605	0.004225	0.021754	0.002961	0.006016	0.010865	0.006908	0.007381	0.008465	0.005631
2020-01-23	0.010262	0.012744	0.021617	0.001827	0.006338	0.010995	0.008979	0.017518	0.014199	0.004397
2020-01-24	0.01052	0.015284	0.015478	0.005221	0.000952	0.014204	0.008613	0.017275	0.014078	0.007791
2020-01-27	0.009848	0.01331	-0.000241	0.008206	0.006165	0.020034	0.006969	0.015557	0.014761	0.018058
2020-01-28	0.00943	0.013224	0.00519	0.008004	0.007116	0.020162	0.005915	0.015689	0.009941	0.025411
2020-01-29	0.009383	0.010911	0.009449	0.012384	0.006791	0.017492	0.002782	0.010655	0.00938	0.025595
2020-01-30	0.00872	0.00831	0.014377	0.016201	0.012119	0.019038	0.004283	0.010191	-0.002059	0.02272
2020-01-31	0.009211	0.006926	0.015683	0.014676	0.012842	0.018833	0.006939	0.017092	0.004073	0.024116
2020-02-01	0.014857	0.020433	0.016327	0.017442	0.008061	0.012264	0.012858	0.019334	0.033104	0.023882
2020-02-03	0.018558	0.021882	0.02071	0.018481	0.008984	0.012203	0.015844	0.020227	0.03395	0.001002
2020-02-04	0.019858	0.024066	0.02668	0.017744	0.01316	0.011932	0.019222	0.026087	0.035316	0.007384
2020-02-05	0.019977	0.024137	0.026457	0.016392	0.012733	0.010637	0.018939	0.026283	0.036403	0.009518
2020-02-06	0.018894	0.024246	0.023973	0.016457	0.012589	0.011724	0.017632	0.024007	0.035965	0.010076
2020-02-07	0.012281	0.009242	0.019111	0.005539	0.00538	0.011385	0.01622	0.016645	0.022673	0.016093
2020-02-10	0.01757	0.012967	0.02049	0.008776	0.007506	0.011182	0.010065	0.020153	0.023838	0.019979
2020-02-11	0.015409	0.006067	0.010291	0.00364	0.007017	0.009792	0.004243	0.010878	0.020379	0.019025
2020-02-12	0.015944	0.004952	0.006674	0.013038	0.008916	0.010002	0.004817	0.006602	0.007338	0.012143
2020-02-13	0.015641	0.007592	0.005081	0.012486	0.009451	0.005174	0.000253	0.001902	0.006904	-0.001071
2020-02-14	0.015809	0.010825	-0.001823	0.015311	0.005892	0.003942	0.002585	0.002354	0.001302	0.014057
2020-02-17	0.007756	0.010842	0.007166	0.014709	0.011889	-0.002367	0.001553	0.013606	0.003834	0.011814
2020-02-18	0.007571	0.006726	0.006144	0.015081	0.010898	-0.006382	0.000511	0.012972	-0.007158	0.026621
2020-02-19	0.002434	0.006906	0.017306	0.013092	0.015441	0.003267	0.000475	0.018854	0.012049	0.027095
2020-02-20	0.004902	0.006766	0.019026	0.013105	0.01501	0.00293	0.002407	0.018983	0.012086	0.027248
2020-02-24	0.018093	0.010582	0.023238	0.01445	0.018144	0.008857	0.006239	0.021487	0.015367	0.026411
2020-02-25	0.017799	0.010565	0.023544	0.014419	0.017735	0.008283	0.007282	0.019069	0.01702	0.027443
2020-02-26	0.018496	0.010755	0.023864	0.014387	0.017948	0.008521	0.009407	0.019357	0.020109	0.021793
2020-02-27	0.017494	0.007006	0.006712	0.006612	0.012613	0.00707	0.008324	0.002381	0.016903	0.02071
2020-02-28	0.017877	0.020028	0.015461	0.01227	0.015346	0.00746	0.023347	0.007415	0.019858	0.020651
2020-03-02	0.016761	0.019911	0.015529	0.011427	0.015192	0.000878	0.024555	0.006884	0.021576	0.011656
2020-03-03	0.024227	0.022602	0.025689	0.013988	0.021998	-0.001595	0.024923	0.0256	0.023029	0.01125
2020-03-04	0.023525	0.022907	0.025454	0.014078	0.022134	-0.005421	0.025688	0.025373	0.022488	0.009459
2020-03-05	0.023928	0.023583	0.025786	0.016436	0.022205	-0.004838	0.025881	0.025263	0.021927	0.015419
2020-03-06	0.015393	0.023287	0.024796	0.014809	0.019609	-0.006988	0.013714	0.024895	0.020931	0.016705
2020-03-09	0.023486	0.028363	0.032136	0.019544	0.022832	-0.009745	0.025161	0.027946	0.023373	0.021603
2020-03-11	0.018014	0.02699	0.031479	0.018793	0.018536	0.016881	0.024092	0.023239	0.011938	0.021582
2020-03-12	0.028419	0.03232	0.032918	0.023516	0.024252	0.019215	0.02749	0.029285	0.032171	0.028749
2020-03-13	0.029447	0.034708	0.035631	0.023098	0.025981	0.019288	0.028397	0.031317	0.035694	0.034124
2020-03-16	0.029855	0.036523	0.036664	0.023834	0.026271	0.01955	0.029102	0.032355	0.039081	0.035901
2020-03-17	0.030309	0.036157	0.03521	0.024613	0.026985	0.020523	0.029379	0.032065	0.039382	0.036549
2020-03-18	0.030152	0.035823	0.033625	0.024195	0.027445	0.013652	0.028848	0.031798	0.038801	0.03794
2020-03-19	0.029196	0.034245	0.03133	0.022621	0.024115	0.011635	0.026302	0.030006	0.034432	0.040171
2020-03-20	0.030001	0.03178	0.036109	0.026126	0.025721	0.010538	0.030866	0.031549	0.035439	0.03829
2020-03-23	0.035363	0.039197	0.037331	0.027173	0.028024	0.017964	0.032087	0.035767	0.040064	0.041716
2020-03-24	0.036152	0.040095	0.039312	0.029269		0.012541		0.036829	0.040458	0.04289
2020-03-25		0.041319		0.027969	0.030102	0.014767	0.034531		0.041397	0.040855
2020-03-26	0.038984		0.041177		0.028814	0.014116	0.033016	0.03856	0.044743	0.044806
2020-03-27	0.037228	0.043317	0.038168	0.026589	0.026602	0.014151	0.031407	0.033021	0.041977
2020-03-30	0.029714	0.035515	0.032318	0.021605	0.008669	0.005043	0.026654	0.024745	0.03854	0.0396
2020-03-31	0.029578	0.035228	0.033892	0.022514	0.013385	0.00601	0.023848	0.029419	0.038294	0.038677
2020-04-01	0.027848	0.03447	0.030651	0.02485	0.018731	0.01995	0.028194	0.029851	0.037634	0.039109
2020-04-03	0.025337	0.031412	0.030779	0.02367	0.020775	0.019826	0.025982	0.029701	0.03204	0.032462
2020-04-07	0.033367	0.038484	0.034834	0.025405	0.024886	0.018901	0.030415	0.030336	0.038062	0.037323
2020-04-08	0.030644	0.037377	0.034181	0.025739	0.024551	0.019362	0.030026	0.030167	0.031665	0.03469
2020-04-09	0.034213	0.037889	0.031962	0.025112	0.024398	0.021634	0.029685	0.029029	0.032304	0.037048
2020-04-13	0.034736	0.036926	0.031185	0.024008	0.022582	0.020764	0.028615	0.028562	0.034638	0.032955
2020-04-15	0.033763	0.03496	0.032508	0.024395	0.023858	0.020076	0.027188	0.029155	0.034965	0.033167
2020-04-16	0.031639	0.02989	0.024713	0.021095	0.017643	0.020206	0.017574	0.021694	0.030871	0.032101
2020-04-17	0.032127	0.03191	0.027407	0.021451	0.018271	0.012082	0.019174	0.021876	0.032237	0.031845
2020-04-20	0.026742	0.030853	0.027031	0.022212	0.012143	0.007944	0.019854	0.018458	0.030925	0.029356
2020-04-21	0.028735	0.033095	0.026971	0.022026	0.011638	-0.001722	0.023563	0.025102	0.022285	0.020074
2020-04-22	0.029076	0.032769	0.029541	0.018866	0.011311	-0.003178	0.023732	0.025429	0.02305	0.021109
2020-04-23	0.028959	0.033446	0.030062	0.01921	0.00798	-0.010195	0.025783	0.024845	0.022987	0.019606
2020-04-24	0.026885	0.030748	0.02964	0.019092	0.006205	-0.003887	0.026533	0.02441	0.022777	0.02073
2020-04-27	0.027184	0.031655	0.029742	0.018651	0.005654		0.026192	0.024648	0.024657	0.014566
2020-04-28	0.01911	0.029075	0.028324	0.018903	0.014921		0.024486	0.010431	0.025385	0.010617
2020-04-29	0.016707	0.029151	0.007897	0.013636	0.014936		0.024847	0.008983	0.025622	0.018563
2020-04-30	0.026208	0.028037	0.018984	0.011812	0.015362		0.025595	0.023089	0.027185	0.025503
2020-05-04	0.031011	0.034031	0.025547	0.020425	0.013706		0.027823	0.028243	0.033344	0.022975
2020-05-05	0.030824	0.033828	0.025738	0.018284	0.010887		0.027652	0.028042	0.033262	0.024436
2020-05-06	0.031418	0.033267	0.025835	0.018253	0.009062		0.028003	0.028346	0.033426	0.018935
2020-05-07	0.031209	0.032615	0.026623	0.017363	0.008498		0.027335	0.028141	0.033182	0.026275
2020-05-08	0.02822	0.031532	0.025008	0.020654	0.013173		0.022897	0.022355	0.030818	0.022425
2020-05-11	0.024827	0.022692	0.013179	0.018097	0.013074		0.009033	0.003381	0.02058	0.021354
2020-05-12	0.02414	0.021004	0.028725	0.01819	0.009794		0.008722	0.016983	0.006537	0.025784
2020-05-13	0.02473	0.02628	0.029161	0.015186	0.010698		0.005442	0.019699	0.019121	0.025816
2020-05-14	0.024779	0.027788	0.030289	0.011642	0.010754		0.021686	0.022659	0.023308	0.02474
2020-05-15	0.024315	0.02785	0.029443	0.003068	0.003691		0.021364	0.02287	0.024322	0.024825
2020-05-18	0.026958	0.031069	0.028809	0.006981	0.004833		0.021227	0.025658	0.031369	0.028021
2020-05-19	0.027673	0.031295	0.026295	0.007411	0.004974		0.021329	0.026024	0.03046	0.035518
2020-05-20	0.027032	0.030069	0.026242	0.009923	0.017042		0.021193	0.027491	0.027948	0.036321
2020-05-21	0.028318	0.029979	0.022785	0.012864	0.017083		0.007761	0.026628	0.028378	0.035168
2020-05-22	0.028124	0.030161	0.021563	0.013479	0.016481		0.002091	0.026557	0.028452	0.035705
2020-05-26	0.009054	0.022135	0.015563	0.008307	0.016087		0.017652	0.011309	0.017656	0.037619
2020-05-27	0.00994	0.030545	0.013452	0.008575	0.017002		0.020898	0.011635	0.01774	0.025658
2020-05-28	0.015608	0.030646	0.011534	0.007777	0.006573		0.02093	0.002103	0.018485	0.026174
2020-05-29	0.01476	0.03035	0.011645	0.013825	0.014266		0.021434	0.017202	0.023997	0.02572
2020-06-01	0.014051	0.02823	0.016451	0.0109	0.014252		0.021952	0.013168	0.014182	0.026377
2020-06-02	0.015775	0.026575	0.011725	0.015568	0.013335		0.018734	0.012987	0.01375	0.003738
2020-06-03	0.016995	0.014261	0.012795	0.01524	0.010687		0.014449	0.012928	0.008631	0.005549
2020-06-04	0.015196	0.027153	0.013019	0.015856	0.010577		0.01661	0.013092	0.02637	0.020888
2020-06-05	0.015278	0.027377	0.013355	0.007595	0.005127		0.015622	-0.005401	0.025077	0.022812
2020-06-08	0.00888	0.026525	0.000235	0.002479	0.010953		0.014478	0.00806	0.026226	0.02307
2020-06-09	0.010913	0.027208	0.018693	-0.000538	0.011683		0.015497	0.021907	0.021946	0.029518
2020-06-10	0.013372	0.026884	0.019589	-0.00409	0.011513		0.014623	0.022322	0.018298	0.02856
2020-06-11	0.016977	0.027044	0.021062	0.004796	0.014239		0.015606	0.023672	0.019699	0.030594
2020-06-12	0.021438	0.023995	0.024353	0.005113	0.014502		0.017124	0.023354	0.017556	0.028064
2020-06-15	0.022584	0.025952	0.024431	0.008698	0.013615		0.010857	0.014235	0.023771	0.027483
2020-06-16	0.022755	0.027728	0.021782	0.00772	0.012353		0.014406	0.009813	0.023548	0.026241
2020-06-17	0.022824	0.025906	0.021217	0.006528	0.011277		0.013618	0.010521	0.021403	0.028945
2020-06-18	0.019308	0.028852	0.014757	0.009409	-0.001218		0.010974	0.003964	0.021156	0.022247
2020-06-19	0.014144	0.029307	0.024551	0.009945	-0.00351		0.003318	0.014531	0.031976	0.021313
2020-06-22	0.004479	0.019981	0.025095	0.00278	0.01205		0.004124	0.012124	0.027541	0.019313
2020-06-23	-0.001595	0.020481	0.026737	0.009343	0.011729		0.008282	0.01055	0.025783	0.010598
2020-06-24	0.009539	0.029803	0.026853	0.006863	0.018703		0.010299	0.018276	0.031088	0.023629
2020-06-25	0.011049	0.028296	0.026912	0.01138	0.01876		0.013576	0.019959	0.032105	0.02348
2020-06-26	0.010017	0.027974	0.013372	0.016635	0.019148		0.023908	0.020608	0.024417	0.021835
2020-06-29	0.007873	0.026937	0.016256	0.016546	0.016407		0.024772	0.022095	0.025837	0.020789
2020-06-30	0.008784	0.023483	0.016973	0.01542	0.014363		0.024417	0.022694	0.014216	0.020829
2020-07-01	0.008252	0.016965	0.021243	0.015365	0.009207		0.02435	0.022729	0.011863	0.008878
2020-07-02	0.017916	0.017509	0.021428	0.00892	0.007566		0.02403	0.022624	0.01493	0.008734
2020-07-03	0.017722	0.018131	0.02037	-0.003014	0.008464		0.019801	0.017707	0.018315	0.021457
2020-07-06	0.016252	0.016623	0.020394	0.005381	0.008453		0.014903	0.013865	0.015518	0.021708
2020-07-07	0.017307	0.017294	0.022122	0.007133	0.00352		0.013467	0.019746	0.016736	0.022029
2020-07-08	0.023037	0.013982	0.02372	0.007845	0.001798		0.020804	0.019723	0.021828	0.022952
2020-07-09	0.020344	0.013896	0.023579	0.007936	0.000887		0.018893	0.018602	0.021848	0.023189
2020-07-10	0.020885	0.022192	0.024471	0.007675	0.002303		0.018405	0.017294	0.021634	0.011428
2020-07-13	0.012855	0.022483	0.023755	0.008932	0.000215		0.019032	0.016418	0.013594	0.017325
2020-07-14	0.016425	0.022395	0.022268	0.010532	-0.003074		0.017479	0.005052	0.014642	0.012366
2020-07-15	0.015327	0.022453	0.026794	0.010441	-0.003177		0.023192	0.01616	0.014896	0.024275
2020-07-16	0.017233	0.021993	0.026567	0.009599	0.002108		0.024284	0.018417	0.01319	0.024546
2020-07-17	0.019556	0.023549	0.028024	0.009811	0.002914		0.025001	0.027158	0.012161	0.025912
2020-07-20	0.019533	0.02389	0.027472	0.007365	0.008657		0.02508	0.027239	0.012977	0.025261
2020-07-21	0.007418	0.011479	0.02788	0.005578	0.010621		0.023295	0.027079	0.017455	0.025944
2020-07-22	0.015825	0.005422	0.021699	0.007261	0.01072		0.022665	0.025155	0.0105	0.020226
2020-07-23	0.015927	0.005855	0.018734	0.007051	0.012388		0.017593	0.02505	0.012234	0.017393
2020-07-24	0.016886	0.021133	0.01342	0.002688	0.011581		0.017908	0.018582	0.01947	0.016772
2020-07-27	0.017196	0.026626	0.013872	-0.000647	0.013487		0.018278	0.018623	0.021868	0.008357
2020-07-28	0.022256	0.024929	0.012955	0.002362	0.013889		0.020559	0.008076	0.02047	0.006112
2020-07-29	0.022097	0.024504	0.02619	0.000475	0.016371		0.019748	0.01001	0.020145	0.007475
2020-07-30	0.021553	0.023222	0.024922	0.003988	0.016882		0.017365	0.011546	0.016453	0.015485
2020-07-31	0.020495	0.023254	0.021349	0.007226	0.019179		0.017789	0.011472	0.015132	0.014484
2020-08-03	0.020623	0.020903	0.021088	0.005669	0.013449		0.01689	0.009661	0.011637	0.015698
2020-08-04	0.012749	0.022723	0.030174	0.005886	0.012542		0.007238	0.01628	0.014027	0.015189
2020-08-05	0.014553	0.022876	0.029071	0.006012	0.015238		0.004799	0.017038	0.013871	0.016822
2020-08-06	0.013082	0.022163	0.028982	0.007284	0.015085		0.014594	0.012421	0.013436	0.006913
2020-08-07	0.012131	0.022221	0.02848	0.007156	0.007827		0.016187	0.012168	0.013419	0.008207
2020-08-10	0.007038	0.004838	0.027538	0.005072	0.020209		0.015685	0.000967	0.013278	0.001104
2020-08-11	0.007264	-0.001364	0.007644	0.005004	0.021444		0.015128	-0.003934	0.015199	0.011232
2020-08-12	0.00789	0.000916	0.004454	0.006768	0.021679		0.015098	-0.003099	0.017237	0.008399
2020-08-13	0.005506	0.004676	0.00415	0.00208	0.021867		0.005562	-0.003613	0.017037	0.011516
2020-08-14	0.019953	0.01805	0.002773	0.009543	0.021741		-0.002232	0.007347	0.018383	0.005268
2020-08-17	0.022652	0.017119	-3.8e-05	0.011039	0.011199		0.002806	0.007616	0.008886	-0.001951
2020-08-18	0.022484	0.020409	0.004546	0.010911	0.00954		0.001982	0.006296	0.022965	0.008335
2020-08-19	0.021296	0.020579	0.005488	0.010854	0.003285		0.004204	0.007313	0.021327	0.014976
2020-08-20	0.021381	0.021965	0.009815	0.011062	0.000583		0.004836	0.008125	0.02175	0.016241
2020-08-21	0.013756	0.017138	0.009914	0.006588	0.000476		0.004497	-0.005286	0.016787	0.015879
2020-08-24	0.000223	0.020051	0.009616	0.003493	0.000292		-0.000265	-0.005174	0.022346	0.018162
2020-08-25	-0.004643	0.018588	0.005016	0.002537	0.002584		-0.010035	-0.00324	0.018776	0.017579
2020-08-26	0.006968	0.018736	0.016168	0.002059	0.002351		0.004668	-0.002449	0.017489	0.017835
2020-08-27	0.003335	0.002724	0.016081	0.001469	0.004209		0.004554	-0.000202	0.031255	0.015731
2020-08-28	0.010702	0.016323	0.015107	-0.004295	0.00302		0.005596	0.001388	0.031486	0.021292
2020-08-31	0.022517	0.028165	0.019633	0.009387	0.020919		0.006725	0.012554	0.034332	0.021374
2020-09-01	0.022686	0.028101	0.019655	0.014371	0.022065		0.007832	0.01245	0.033859	0.027563
2020-09-02	0.022034	0.027668	0.018469	0.014611	0.022503		0.008911	0.015263	0.033769	0.024968
2020-09-03	0.021942	0.02843	0.017569	0.015682	0.02235		0.013825	0.014688	0.024952	0.023654
2020-09-04	0.02185	0.021081	0.01979	0.017158	0.022747		0.015559	0.015856	0.025002	0.027171
2020-09-07	0.009508	0.014558	0.016665	0.012877	0.014716		0.015435	0.011368	0.012527	0.025627
2020-09-08	0.011169	0.011547	0.017837	0.011522	0.012927		0.013867	0.011753	0.010561	0.025752
2020-09-09	0.00735	0.008753	0.017664	0.01157	0.013732		0.015749	0.004076	0.003752	0.024301
2020-09-10	0.004195	0.016927	0.028172	0.011415	0.012988		0.013951	0.02359	0.011408	0.022358
2020-09-11	0.003062	0.014611	0.027092	0.007686	0.010003		0.010104	0.021545	0.015384	0.021519
2020-09-14	0.005759	0.015826	0.027605	0.006235	0.010433		0.021469	0.021285	0.024803	0.020612
2020-09-15	-0.002361	0.021367	0.027672	0.004095	0.00703		0.021837	0.020925	0.023135	0.01981
2020-09-16	0.004565	0.015717	0.027741	0.001492	0.008281		0.020469	0.020738	0.019805	0.018475
2020-09-17	0.00784	0.017235	0.003044	0.004231	0.007578		0.020741	-0.002962	0.024779	0.017989
2020-09-18	0.007195	0.018172	0.003071	0.001912	0.013929		0.021126	-0.004018	0.025204	0.023456
2020-09-21	0.02397	0.022424	0.014939	0.016962	0.023301		0.001248	0.016143	0.031427	0.031929
2020-09-22	0.024405	0.015338	0.01441	0.016222	0.023105		0.003473	0.016075	0.031604	0.031003
2020-09-23	0.021495	0.01454	0.016063	0.015531	0.02292		0.001523	0.015459	0.029404	0.033388
2020-09-24	0.023258	0.019842	0.018652	0.015222	0.023201		0.022151	0.01661	0.029843	0.03306
2020-09-25	0.027342	0.026475	0.022036	0.01991	0.021502		0.025415	0.024139	0.030027	0.036791
2020-09-28	0.027108	0.028498	0.022065	0.015169	0.020332		0.025504	0.025485	0.026544	0.034844
2020-09-29	0.026271	0.028779	0.019611	0.016727	0.020636		0.025244	0.023922	0.02603	0.03534
2020-09-30	0.026468	0.028708	0.020228	0.017917	0.019898		0.025329	0.024998	0.026114	0.032752
2020-10-01	0.01933	0.02485	0.009399	0.016118	0.014818		0.017088	0.021314	0.02127	0.032189
2020-10-05	0.016234	0.024733	0.007681	0.012824	0.012745		0.019319	0.018215	0.020271	0.023959
2020-10-06	0.005005	0.02319	0.00315	0.012615	0.008073		0.01915	0.008222	0.01801	0.023093
2020-10-07	0.008382	0.019613	0.010078	0.00474	0.004462		0.018962	0.008254	0.019734	0.0219
2020-10-08	0.006043	0.017948	0.009996	-0.002555	0.00753		0.019126	-0.006779	0.018571	0.01601
2020-10-09	0.008848	0.011941	0.009666	0.000985	0.012649		0.019392	0.000373	0.019752	0.009061
